# Supplementary material for: Gut microbiota-derived metabolite phenylacetylglutamine inhibits the progression of prostate cancer by suppressing the Wnt/β-catenin signaling pathway
Source: Front Pharmacol. 2025 Mar 11;16:1528058. doi: 10.3389/fphar.2025.1528058 (PMC11932994; doi:10.3389/fphar.2025.1528058)
Supplement: Supplementary file 1 [file Table3.xlsx]

## Sheet: Sheet1
gene_id	gene_name	EntrezID	transcript_id	GO	KEGG	KO_ENTRY	EC	TF_Family	Description	trans_type	DO	Reactome	FPKM.PAGln_1	FPKM.PAGln_2	FPKM.PAGln_3	FPKM.Control_1	FPKM.Control_2	FPKM.Control_3	fc	log2(fc)	pval	qval	regulation	significant
ENSG00000154175	ABI3BP	25890	ENST00000284322;ENST00000483129;ENST00000533855;ENST00000486770;ENST00000528490;ENST00000533795;ENST00000495591;ENST00000495063;ENST00000475896;ENST00000471714;ENST00000487012;ENST00000497021;ENST00000469764;ENST00000470336;ENST00000534413;ENST00000497395;ENST00000527258;ENST00000471901;ENST00000487249;ENST00000482765;ENST00000466947	GO:0005201(extracellular matrix structural constituent);GO:0005515(protein binding);GO:0005518(collagen binding);GO:0005539(glycosaminoglycan binding);GO:0005576(extracellular region);GO:0005614(interstitial matrix);GO:0005615(extracellular space);GO:0008201(heparin binding);GO:0008285(negative regulation of cell population proliferation);GO:0010811(positive regulation of cell-substrate adhesion)…	NA	NA	NA	NA	ABI family member 3 binding protein [Source:HGNC Symbol;Acc:HGNC:17265]	protein_coding;retained_intron;processed_transcript	DOID:14566(disease_of_cellular_proliferation);DOID:162(cancer);DOID:4(disease)	NA	2.93849	3.35261	3.26652	0.375173	0.475555	0.476813	7.19949	2.84789	3.52914e-89	1.16081e-84	up	yes
ENSG00000113083	LOX	4015	ENST00000231004;ENST00000639739;ENST00000503759;ENST00000513319;ENST00000508067;ENST00000505593	GO:0001568(blood vessel development);GO:0001649(osteoblast differentiation);GO:0001932(regulation of protein phosphorylation);GO:0004720(protein-lysine 6-oxidase activity);GO:0005507(copper ion binding);GO:0005515(protein binding);GO:0005518(collagen binding);GO:0005576(extracellular region);GO:0005581(collagen trimer);GO:0005615(extracellular space);GO:0005634(nucleus);GO:0007507(heart developme…	NA	K00277	EC:1.4.3.13	NA	lysyl oxidase [Source:HGNC Symbol;Acc:HGNC:6664]	protein_coding;nonsense_mediated_decay;processed_transcript	DOID:0014667(disease_of_metabolism);DOID:0050155(sensory_system_disease);DOID:0050624(gastrointestinal_system_benign_neoplasm);DOID:0050686(organ_system_cancer);DOID:0050687(cell_type_cancer);DOID:0050828(artery_disease);DOID:0060072(benign_neoplasm);DOID:0060085(organ_system_benign_neoplasm);DOID:10534(stomach_cancer);DOID:10941(intracranial_aneurysm);DOID:114(heart_disease);DOID:1287(cardiovasc…	R-HSA-2002466(Formation of allysine by LOX);R-HSA-2022141(Prolysyl oxidase activation);R-HSA-2129375(Elastin cross-linking by lysyl oxidase);R-HSA-2395340(Formation of hydroxyallysine by LOX)	8.83477	9.63874	8.30707	1.6215	1.62506	1.54965	5.5837	2.48122	1.16943e-87	1.92325e-83	up	yes
ENSG00000106366	SERPINE1	5054	ENST00000223095	GO:0001525(angiogenesis);GO:0002020(protease binding);GO:0004867(serine-type endopeptidase inhibitor activity);GO:0005102(signaling receptor binding);GO:0005515(protein binding);GO:0005576(extracellular region);GO:0005615(extracellular space);GO:0005886(plasma membrane);GO:0010466(negative regulation of peptidase activity);GO:0010469(regulation of signaling receptor activity);GO:0010757(negative …	04066(HIF-1 signaling pathway);04115(p53 signaling pathway);04218(Cellular senescence);04371(Apelin signaling pathway);04390(Hippo signaling pathway);04610(Complement and coagulation cascades);04933(AGE-RAGE signaling pathway in diabetic complications);05142(Chagas disease)	NA	NA	NA	serpin family E member 1 [Source:HGNC Symbol;Acc:HGNC:8583]	protein_coding	DOID:0014667(disease_of_metabolism);DOID:0050013(carbohydrate_metabolism_disease);DOID:0050117(disease_by_infectious_agent);DOID:0050155(sensory_system_disease);DOID:0050161(lower_respiratory_tract_disease);DOID:0050177(monogenic_disease);DOID:0050338(primary_bacterial_infectious_disease);DOID:0050621(respiratory_system_benign_neoplasm);DOID:0050686(organ_system_cancer);DOID:0050687(cell_type_can…	R-HSA-158795(fibrin multimer, crosslinked:tissue plasminogen activator (one-chain) + plasminogen activator inhibitor 1 -> fibrin multimer, crosslinked:tissue plasminogen activator (one-chain):plasminogen activator inhibitor 1);R-HSA-158800(fibrin multimer, crosslinked:tissue plasminogen activator (two-chain) + plasminogen activator inhibitor 1 -> fibrin multimer, crosslinked:tissue plasminogen ac…	2798.47	3241.17	2970.44	772.673	804.448	792.166	3.80286	1.92709	8.74438e-86	9.58734e-82	up	yes
ENSG00000272734	ADIRF-AS1	100133190	ENST00000609170;ENST00000609111;ENST00000440490;ENST00000418273	NA	NA	NA	NA	NA	ADIRF antisense RNA 1 [Source:HGNC Symbol;Acc:HGNC:45127]	retained_intron;lncRNA	NA	NA	9.18572	10.2375	9.28145	1.77076	2.04622	1.80762	5.10342	2.35147	1.40627e-84	1.15638e-80	up	yes
ENSG00000099783	HNRNPM	4670	ENST00000601645;ENST00000597270;ENST00000348943;ENST00000600092;ENST00000600806;ENST00000325495;ENST00000602219;ENST00000593293;ENST00000597813;ENST00000598603;ENST00000598999;ENST00000620401;ENST00000596295;ENST00000597081	GO:0000380(alternative mRNA splicing, via spliceosome);GO:0000398(mRNA splicing, via spliceosome);GO:0003676(nucleic acid binding);GO:0003723(RNA binding);GO:0003729(mRNA binding);GO:0005515(protein binding);GO:0005634(nucleus);GO:0005654(nucleoplasm);GO:0005681(spliceosomal complex);GO:0005730(nucleolus);GO:0005737(cytoplasm);GO:0006397(mRNA processing);GO:0008380(RNA splicing);GO:0016020(membra…	03040(Spliceosome);03040(Spliceosome)	NA	NA	NA	heterogeneous nuclear ribonucleoprotein M [Source:HGNC Symbol;Acc:HGNC:5046]	protein_coding;nonsense_mediated_decay;processed_transcript;retained_intron	NA	R-HSA-156661(Formation of Exon Junction Complex);R-HSA-6803527(ESRP1 and 2 bind FGFR2 pre-mRNA to promote FGFR2b maturation and expression);R-HSA-6803836(FGFR2b-specific alternative splicing produces FGFR2b transcript);R-HSA-6803838(FGFR2c-specific alternative splicing produces FGFR2c transcript);R-HSA-72103(Formation of pre-mRNPs);R-HSA-72107(Formation of the Spliceosomal E complex);R-HSA-72124(…	15.6034	15.0374	16.0242	63.0228	61.9121	55.082	0.259225	-1.94772	7.8401e-84	5.15753e-80	down	yes
ENSG00000116455	WDR77	79084	ENST00000235090;ENST00000459665;ENST00000449340;ENST00000497278	GO:0000387(spliceosomal snRNP assembly);GO:0005515(protein binding);GO:0005634(nucleus);GO:0005654(nucleoplasm);GO:0005737(cytoplasm);GO:0005794(Golgi apparatus);GO:0005829(cytosol);GO:0006357(regulation of transcription by RNA polymerase II);GO:0007309(oocyte axis specification);GO:0008284(positive regulation of cell population proliferation);GO:0008285(negative regulation of cell population pro…	NA	NA	NA	NA	WD repeat domain 77 [Source:HGNC Symbol;Acc:HGNC:29652]	protein_coding;processed_transcript	DOID:0050686(organ_system_cancer);DOID:10283(prostate_cancer);DOID:14566(disease_of_cellular_proliferation);DOID:162(cancer);DOID:193(reproductive_organ_cancer);DOID:2998(testicular_cancer);DOID:3856(male_reproductive_organ_cancer);DOID:4(disease)	R-HSA-191790(Loading and methylation of Sm proteins onto SMN Complexes);R-HSA-3215385(CDK4 in CCND1:CDK4:PRMT5:WDR77 phosphorylates WDR77);R-HSA-3215406(PRMT5 binds WDR77);R-HSA-3215426(COPRS binds CCND1:CDK4:PRMT5:pT5-WDR77);R-HSA-3215448(SWI/SNF chromatin remodelling complex enhances MEP50:PRMT5 methyltransferase activity);R-HSA-5205799(CCND1:CDK4:PRMT5:pT5-WDR77 methylates arginine-9 of histon…	9.4435	10.1576	10.9979	38.4641	37.9858	36.9625	0.269803	-1.89002	4.91643e-76	2.69519e-72	down	yes
ENSG00000186056	MATN1-AS1	100129196	ENST00000414532;ENST00000414763;ENST00000454613;ENST00000649861;ENST00000443076;ENST00000702045	NA	NA	NA	NA	NA	MATN1 antisense RNA 1 [Source:HGNC Symbol;Acc:HGNC:40364]	lncRNA	NA	NA	6.16716	6.14937	5.86383	1.23875	1.13549	1.21998	5.05823	2.33863	8.11589e-65	3.81354e-61	up	yes
ENSG00000150990	DHX37	57647	ENST00000308736;ENST00000679875;ENST00000507267;ENST00000542400;ENST00000543962;ENST00000544745	GO:0000166(nucleotide binding);GO:0000462(maturation of SSU-rRNA from tricistronic rRNA transcript (SSU-rRNA, 5.8S rRNA, LSU-rRNA));GO:0003676(nucleic acid binding);GO:0003723(RNA binding);GO:0003724(RNA helicase activity);GO:0004386(helicase activity);GO:0005515(protein binding);GO:0005524(ATP binding);GO:0005634(nucleus);GO:0005654(nucleoplasm);GO:0005730(nucleolus);GO:0005737(cytoplasm);GO:000…	NA	K14780	EC:3.6.4.13	NA	DEAH-box helicase 37 [Source:HGNC Symbol;Acc:HGNC:17210]	protein_coding;retained_intron	NA	R-HSA-6790906(EMG1 of the SSU processome methylates pseudouridine-1248 of 18S rRNA yielding N(1)-methylpseudouridine-1248);R-HSA-6791221(30S pre-rRNA is nucleolytically processed at site 1 to yield 21S pre-rRNA);R-HSA-6791222(21S pre-rRNA is nucleolytically processed at site E (site2a) to yield 18SE pre-rRNA);R-HSA-6791227(47S pre-rRNA is nucleolytically processed at A' (01,A1), site A0, and site…	4.22787	3.81247	3.68835	13.2333	13.791	13.1646	0.291839	-1.77675	2.47043e-64	1.01572e-60	down	yes
ENSG00000119711	ALDH6A1	4329	ENST00000553458;ENST00000553814;ENST00000554231;ENST00000556852;ENST00000555126	GO:0000062(fatty-acyl-CoA binding);GO:0003723(RNA binding);GO:0004491(methylmalonate-semialdehyde dehydrogenase (acylating) activity);GO:0005654(nucleoplasm);GO:0005739(mitochondrion);GO:0005759(mitochondrial matrix);GO:0006210(thymine catabolic process);GO:0006573(valine metabolic process);GO:0006574(valine catabolic process);GO:0009083(branched-chain amino acid catabolic process);GO:0016491(oxi…	00280(Valine, leucine and isoleucine degradation);00410(beta-Alanine metabolism);00562(Inositol phosphate metabolism);00640(Propanoate metabolism);01100(Metabolic pathways);01200(Carbon metabolism);01200(Carbon metabolism)	K00140	EC:1.2.1.18;EC:1.2.1.27	NA	aldehyde dehydrogenase 6 family member A1 [Source:HGNC Symbol;Acc:HGNC:7179]	protein_coding;processed_transcript;retained_intron	NA	R-HSA-70893(methylmalonate semialdehyde + NAD+ + CoA => propionyl-CoA + CO2 + NADH + H+)	3.65216	3.84053	3.35598	0.724522	0.768864	0.784913	4.76174	2.25149	2.01738e-58	7.37284e-55	up	yes
ENSG00000163735	CXCL5	6374	ENST00000296027	GO:0005125(cytokine activity);GO:0005515(protein binding);GO:0005576(extracellular region);GO:0005615(extracellular space);GO:0006935(chemotaxis);GO:0006952(defense response);GO:0006954(inflammatory response);GO:0006955(immune response);GO:0007165(signal transduction);GO:0007267(cell-cell signaling);GO:0008009(chemokine activity);GO:0008284(positive regulation of cell population proliferation);GO…	04060(Cytokine-cytokine receptor interaction);04061(Viral protein interaction with cytokine and cytokine receptor);04062(Chemokine signaling pathway);04657(IL-17 signaling pathway);04668(TNF signaling pathway);05133(Pertussis);05323(Rheumatoid arthritis)	NA	NA	NA	C-X-C motif chemokine ligand 5 [Source:HGNC Symbol;Acc:HGNC:10642]	protein_coding	DOID:0014667(disease_of_metabolism);DOID:0050013(carbohydrate_metabolism_disease);DOID:0050161(lower_respiratory_tract_disease);DOID:0050686(organ_system_cancer);DOID:0060056(hypersensitivity_reaction_disease);DOID:0060158(acquired_metabolic_disease);DOID:10534(stomach_cancer);DOID:11335(sarcoidosis);DOID:1287(cardiovascular_system_disease);DOID:13375(temporal_arteritis);DOID:13406(pulmonary_sarc…	R-HSA-373813(Receptor CXCR2 binds ligands CXCL1 to 7);R-HSA-380073(Liganded Gi-activating GPCR acts as a GEF for Gi);R-HSA-749454(The Ligand:GPCR:Gi complex dissociates);R-HSA-749456(Liganded Gi-activating GPCRs bind inactive heterotrimeric G-protein Gi)	10.5421	11.4884	13.1198	53.63	46.7081	44.1158	0.243332	-2.039	2.96689e-57	9.75243e-54	down	yes
ENSG00000070540	WIPI1	55062	ENST00000262139;ENST00000590402;ENST00000591744;ENST00000546360;ENST00000587731;ENST00000591494;ENST00000589316;ENST00000586815;ENST00000592645	GO:0000045(autophagosome assembly);GO:0000139(Golgi membrane);GO:0000407(phagophore assembly site);GO:0000421(autophagosome membrane);GO:0000422(autophagy of mitochondrion);GO:0005102(signaling receptor binding);GO:0005515(protein binding);GO:0005737(cytoplasm);GO:0005768(endosome);GO:0005794(Golgi apparatus);GO:0005802(trans-Golgi network);GO:0005829(cytosol);GO:0005856(cytoskeleton);GO:0006497(…	04136(Autophagy - other);04140(Autophagy - animal);05010(Alzheimer disease);05014(Amyotrophic lateral sclerosis);05016(Huntington disease);05017(Spinocerebellar ataxia);05022(Pathways of neurodegeneration - multiple diseases);05131(Shigellosis);05131(Shigellosis)	NA	NA	NA	WD repeat domain, phosphoinositide interacting 1 [Source:HGNC Symbol;Acc:HGNC:25471]	protein_coding;retained_intron;processed_transcript;nonsense_mediated_decay	NA	R-HSA-1791172(Expression of WIPI1);R-HSA-5676229(WIPIs bind PI3P)	19.6424	21.9818	20.4279	5.2689	5.73535	4.65765	3.96198	1.98622	3.26148e-57	9.75243e-54	up	yes
ENSG00000128965	CHAC1	79094	ENST00000617768;ENST00000444189;ENST00000487220	GO:0003839(gamma-glutamylcyclotransferase activity);GO:0005112(Notch binding);GO:0005515(protein binding);GO:0005737(cytoplasm);GO:0005794(Golgi apparatus);GO:0005802(trans-Golgi network);GO:0005829(cytosol);GO:0006750(glutathione biosynthetic process);GO:0006751(glutathione catabolic process);GO:0006915(apoptotic process);GO:0006986(response to unfolded protein);GO:0007219(Notch signaling pathwa…	00480(Glutathione metabolism);01100(Metabolic pathways);01100(Metabolic pathways)	K07232	EC:4.3.2.7	NA	ChaC glutathione specific gamma-glutamylcyclotransferase 1 [Source:HGNC Symbol;Acc:HGNC:28680]	protein_coding	NA	R-HSA-6785928(CHAC1,2 cleaves GSH to OPRO and CysGly);R-HSA-9653894(Expression of CHAC1)	22.8506	13.3842	10.1759	0.922138	0.920791	0.948285	16.6274	4.05549	2.22347e-56	5.88132e-53	up	yes
ENSG00000163683	SMIM14	201895	ENST00000295958;ENST00000511809;ENST00000505729;ENST00000512441;ENST00000510628	GO:0001835(blastocyst hatching);GO:0005515(protein binding);GO:0005783(endoplasmic reticulum);GO:0005789(endoplasmic reticulum membrane);GO:0016020(membrane);GO:0016021(integral component of membrane);GO:0016021(integral component of membrane)	NA	NA	NA	NA	small integral membrane protein 14 [Source:HGNC Symbol;Acc:HGNC:27321]	protein_coding;processed_transcript	NA	NA	11.1959	11.695	11.9267	3.3965	2.88359	3.09513	3.71379	1.89289	2.32449e-56	5.88132e-53	up	yes
ENSG00000131467	PSME3	10197	ENST00000293362;ENST00000541124;ENST00000585805;ENST00000592169;ENST00000586114;ENST00000591152;ENST00000590720;ENST00000586312;ENST00000589469;ENST00000543428;ENST00000591722;ENST00000441946;ENST00000593111	GO:0000502(proteasome complex);GO:0002039(p53 binding);GO:0005515(protein binding);GO:0005634(nucleus);GO:0005654(nucleoplasm);GO:0005737(cytoplasm);GO:0005829(cytosol);GO:0006915(apoptotic process);GO:0007049(cell cycle);GO:0008537(proteasome activator complex);GO:0010950(positive regulation of endopeptidase activity);GO:0016020(membrane);GO:0042802(identical protein binding);GO:0061133(endopept…	03050(Proteasome);04612(Antigen processing and presentation);05160(Hepatitis C);05160(Hepatitis C)	NA	NA	NA	proteasome activator subunit 3 [Source:HGNC Symbol;Acc:HGNC:9570]	protein_coding;nonsense_mediated_decay;retained_intron	DOID:0050117(disease_by_infectious_agent);DOID:0050686(organ_system_cancer);DOID:0060083(immune_system_cancer);DOID:1240(leukemia);DOID:14566(disease_of_cellular_proliferation);DOID:162(cancer);DOID:1883(hepatitis_C);DOID:2237(hepatitis);DOID:2531(hematologic_cancer);DOID:3118(hepatobiliary_disease);DOID:409(liver_disease);DOID:4(disease);DOID:77(gastrointestinal_system_disease);DOID:7(disease_of…	R-HSA-1168640(Ubiquitinated IkB is degraded);R-HSA-1234159(Proteasome proteolyzes ub-HIF-alpha);R-HSA-1236935(Proteasomal cleavage of substrate);R-HSA-1236970(Proteasomal clevage of exogenous antigen);R-HSA-1504193(Ubiquitinated DVL is degraded by the proteasome);R-HSA-174058(Degradation of multiubiquitinated Cdh1);R-HSA-174105(Degradation of multiubiquitinated cell cycle proteins);R-HSA-174202(D…	11.4013	12.0168	12.2901	33.09	31.6417	32.9033	0.365732	-1.45114	1.07239e-55	2.5195e-52	down	yes
ENSG00000160072	ATAD3B	83858	ENST00000485748;ENST00000673477;ENST00000472194;ENST00000474481;ENST00000378736	GO:0000166(nucleotide binding);GO:0005524(ATP binding);GO:0005739(mitochondrion);GO:0005743(mitochondrial inner membrane);GO:0005886(plasma membrane);GO:0007005(mitochondrion organization);GO:0016020(membrane);GO:0016887(ATP hydrolysis activity);GO:0030667(secretory granule membrane);GO:0101003(ficolin-1-rich granule membrane);GO:0101003(ficolin-1-rich granule membrane)	NA	NA	NA	NA	ATPase family AAA domain containing 3B [Source:HGNC Symbol;Acc:HGNC:24007]	retained_intron;protein_coding;processed_transcript	NA	R-HSA-6798743(Exocytosis of secretory granule membrane proteins);R-HSA-6800426(Exocytosis of ficolin-rich granule membrane proteins)	3.35763	3.0331	2.82209	10.5552	10.5207	9.97059	0.296743	-1.75271	1.14264e-53	2.50559e-50	down	yes
ENSG00000123095	BHLHE41	79365	ENST00000242728;ENST00000541271;ENST00000394326	GO:0000122(negative regulation of transcription by RNA polymerase II);GO:0000785(chromatin);GO:0000978(RNA polymerase II cis-regulatory region sequence-specific DNA binding);GO:0000981(DNA-binding transcription factor activity, RNA polymerase II-specific);GO:0001227(DNA-binding transcription repressor activity, RNA polymerase II-specific);GO:0003677(DNA binding);GO:0005515(protein binding);GO:000…	04710(Circadian rhythm);04710(Circadian rhythm)	NA	NA	bHLH	basic helix-loop-helix family member e41 [Source:HGNC Symbol;Acc:HGNC:16617]	protein_coding;retained_intron	DOID:0050615(respiratory_system_cancer);DOID:0050686(organ_system_cancer);DOID:1324(lung_cancer);DOID:14566(disease_of_cellular_proliferation);DOID:162(cancer);DOID:4(disease)	R-HSA-549493(Expression of PERIOD-2);R-HSA-879770(Expression of DEC2 (BHLHE41, BHLHB3))	19.2462	19.963	17.8189	4.90823	5.81915	5.73004	3.46519	1.79294	4.31942e-53	8.87964e-50	up	yes
ENSG00000070669	ASNS	440	ENST00000455086;ENST00000414884;ENST00000462436;ENST00000495255;ENST00000487714;ENST00000394308;ENST00000437657;ENST00000448127;ENST00000453600;ENST00000394309;ENST00000454046;ENST00000444334;ENST00000442734;ENST00000451771;ENST00000175506	GO:0000166(nucleotide binding);GO:0004066(asparagine synthase (glutamine-hydrolyzing) activity);GO:0005515(protein binding);GO:0005524(ATP binding);GO:0005829(cytosol);GO:0006529(asparagine biosynthetic process);GO:0006541(glutamine metabolic process);GO:0008652(cellular amino acid biosynthetic process);GO:0016874(ligase activity);GO:0042149(cellular response to glucose starvation);GO:0043066(neg…	00250(Alanine, aspartate and glutamate metabolism);01100(Metabolic pathways);01230(Biosynthesis of amino acids);01230(Biosynthesis of amino acids)	K01953	EC:6.3.5.4	NA	asparagine synthetase (glutamine-hydrolyzing) [Source:HGNC Symbol;Acc:HGNC:753]	protein_coding;retained_intron;nonsense_mediated_decay	DOID:0050686(organ_system_cancer);DOID:0060083(immune_system_cancer);DOID:1037(lymphoblastic_leukemia);DOID:1240(leukemia);DOID:14566(disease_of_cellular_proliferation);DOID:162(cancer);DOID:2531(hematologic_cancer);DOID:4(disease);DOID:9952(acute_lymphocytic_leukemia)	R-HSA-1791118(Expression of ASNS (Asparagine Synthetase));R-HSA-70599(aspartate + glutamine + ATP <=> asparagine + glutamate + AMP + pyrophosphate [ASNS])	26.3354	22.0605	20.8914	6.10189	5.53871	5.83183	3.96552	1.98751	2.19041e-52	4.23805e-49	up	yes
ENSG00000086061	DNAJA1	3301	ENST00000330899;ENST00000495015;ENST00000465677	GO:0001664(G protein-coupled receptor binding);GO:0001671(ATPase activator activity);GO:0005515(protein binding);GO:0005524(ATP binding);GO:0005634(nucleus);GO:0005737(cytoplasm);GO:0005739(mitochondrion);GO:0005783(endoplasmic reticulum);GO:0005829(cytosol);GO:0006457(protein folding);GO:0006986(response to unfolded protein);GO:0007283(spermatogenesis);GO:0009408(response to heat);GO:0015630(mic…	04141(Protein processing in endoplasmic reticulum);04141(Protein processing in endoplasmic reticulum)	NA	NA	NA	DnaJ heat shock protein family (Hsp40) member A1 [Source:HGNC Symbol;Acc:HGNC:5229]	protein_coding;processed_transcript	DOID:0050155(sensory_system_disease);DOID:0050815(eye_adnexa_disease);DOID:0080000(muscular_disease);DOID:11719(oculopharyngeal_muscular_dystrophy);DOID:1492(eye_and_adnexa_disease);DOID:17(musculoskeletal_system_disease);DOID:423(myopathy);DOID:440(neuromuscular_disease);DOID:4(disease);DOID:66(muscle_tissue_disease);DOID:7(disease_of_anatomical_entity);DOID:863(nervous_system_disease);DOID:870(…	R-HSA-3371422(ATP hydrolysis by HSP70);R-HSA-3371503(STIP1(HOP) binds HSP90 and HSP70:HSP40:nascent protein);R-HSA-3371590(HSP70 binds to HSP40:nascent protein)	29.3961	30.0655	35.0091	85.3667	97.1478	99.6711	0.334782	-1.57871	5.02806e-52	9.18794e-49	down	yes
ENSG00000179041	RRS1	23212	ENST00000320270	GO:0000027(ribosomal large subunit assembly);GO:0000055(ribosomal large subunit export from nucleus);GO:0000447(endonucleolytic cleavage in ITS1 to separate SSU-rRNA from 5.8S rRNA and LSU-rRNA from tricistronic rRNA transcript (SSU-rRNA, 5.8S rRNA, LSU-rRNA));GO:0000794(condensed nuclear chromosome);GO:0002244(hematopoietic progenitor cell differentiation);GO:0003723(RNA binding);GO:0005515(prot…	NA	NA	NA	NA	ribosome biogenesis regulator 1 homolog [Source:HGNC Symbol;Acc:HGNC:17083]	protein_coding	NA	NA	9.08299	9.66631	8.74553	58.2327	50.0343	38.1639	0.187767	-2.41299	1.60181e-51	2.77299e-48	down	yes
ENSG00000196497	IPO4	79711	ENST00000354464;ENST00000560155;ENST00000560798;ENST00000559588;ENST00000558718;ENST00000561090;ENST00000560315;ENST00000561462;ENST00000560935;ENST00000561199;ENST00000561379;ENST00000559635;ENST00000559253;ENST00000558193;ENST00000558780;ENST00000557996;ENST00000560222	GO:0000785(chromatin);GO:0005515(protein binding);GO:0005634(nucleus);GO:0005737(cytoplasm);GO:0006335(DNA replication-dependent chromatin assembly);GO:0006606(protein import into nucleus);GO:0006886(intracellular protein transport);GO:0008139(nuclear localization sequence binding);GO:0015031(protein transport);GO:0016020(membrane);GO:0031267(small GTPase binding);GO:0032991(protein-containing co…	NA	NA	NA	NA	importin 4 [Source:HGNC Symbol;Acc:HGNC:19426]	protein_coding;nonsense_mediated_decay;retained_intron	DOID:2355(anemia);DOID:2914(immune_system_disease);DOID:4(disease);DOID:74(hematopoietic_system_disease);DOID:7(disease_of_anatomical_entity)	NA	6.52397	5.50808	6.10972	17.6286	19.3341	18.0009	0.330069	-1.59916	2.4428e-51	4.01743e-48	down	yes
ENSG00000117266	CDK18	5129	ENST00000506784;ENST00000429964;ENST00000360066;ENST00000489617;ENST00000476153;ENST00000419301;ENST00000512922;ENST00000484080;ENST00000515494;ENST00000462976;ENST00000459862;ENST00000468954;ENST00000504162;ENST00000507240;ENST00000506489;ENST00000504648;ENST00000443813	GO:0000083(regulation of transcription involved in G1/S transition of mitotic cell cycle);GO:0000166(nucleotide binding);GO:0004672(protein kinase activity);GO:0004674(protein serine/threonine kinase activity);GO:0004693(cyclin-dependent protein serine/threonine kinase activity);GO:0004712(protein serine/threonine/tyrosine kinase activity);GO:0005515(protein binding);GO:0005524(ATP binding);GO:00…	NA	K15596	EC:2.7.11.22	NA	cyclin dependent kinase 18 [Source:HGNC Symbol;Acc:HGNC:8751]	protein_coding;retained_intron;processed_transcript	DOID:4(disease)	NA	5.3689	5.43446	4.66863	1.20573	1.11411	1.29557	4.27945	2.09742	8.93947e-51	1.40018e-47	up	yes
ENSG00000157514	TSC22D3	1831	ENST00000372397;ENST00000486554;ENST00000503515;ENST00000315660;ENST00000372390;ENST00000372383;ENST00000506081;ENST00000372382;ENST00000372384;ENST00000480691;ENST00000502650;ENST00000514897	GO:0005515(protein binding);GO:0005634(nucleus);GO:0005737(cytoplasm);GO:0005829(cytosol);GO:0006357(regulation of transcription by RNA polymerase II);GO:0006970(response to osmotic stress);GO:0070236(negative regulation of activation-induced cell death of T cells);GO:0070236(negative regulation of activation-induced cell death of T cells)	NA	NA	NA	TSC22	TSC22 domain family member 3 [Source:HGNC Symbol;Acc:HGNC:3051]	protein_coding	DOID:0050686(organ_system_cancer);DOID:0080000(muscular_disease);DOID:0080001(bone_disease);DOID:0080005(bone_remodeling_disease);DOID:0080011(bone_resorption_disease);DOID:11476(osteoporosis);DOID:120(female_reproductive_organ_cancer);DOID:14566(disease_of_cellular_proliferation);DOID:162(cancer);DOID:17(musculoskeletal_system_disease);DOID:193(reproductive_organ_cancer);DOID:2151(malignant_ovar…	R-HSA-2682349(RAF1:SGK:TSC22D3:WPP ubiquitinates SCNN channels)	89.5309	63.0386	49.9834	10.3355	8.49009	7.8445	7.59475	2.925	3.47422e-50	5.19428e-47	up	yes
ENSG00000126368	NR1D1	9572	ENST00000246672	GO:0000122(negative regulation of transcription by RNA polymerase II);GO:0000785(chromatin);GO:0000976(transcription cis-regulatory region binding);GO:0000977(RNA polymerase II transcription regulatory region sequence-specific DNA binding);GO:0000978(RNA polymerase II cis-regulatory region sequence-specific DNA binding);GO:0000981(DNA-binding transcription factor activity, RNA polymerase II-speci…	04710(Circadian rhythm)	NA	NA	THR-like	nuclear receptor subfamily 1 group D member 1 [Source:HGNC Symbol;Acc:HGNC:7962]	protein_coding	NA	R-HSA-1368065(Expression of NPAS2);R-HSA-1368069(NR1D1 (REV-ERBA) binds heme, the ARNTL gene, and recruits corepressors.);R-HSA-1368119(Expression of CLOCK);R-HSA-1368140(Expression of PPARGC1A (PGC-1alpha));R-HSA-376419(Formation of NR-MED1 Coactivator Complex);R-HSA-382096(Formation of NR-NCOR Corepressor Complex);R-HSA-400342(Expression of ARNTL (BMAL1));R-HSA-549475(Expression of NR1D1 (REV-E…	22.2499	17.5583	15.2567	3.26562	3.11663	3.67876	5.4731	2.45236	1.53076e-49	2.18912e-46	up	yes
ENSG00000167110	GOLGA2	2801	ENST00000611957;ENST00000421699;ENST00000686291;ENST00000692923;ENST00000685377;ENST00000691040;ENST00000693185;ENST00000490628;ENST00000490257;ENST00000468488;ENST00000687179;ENST00000687681;ENST00000462089;ENST00000691841;ENST00000470630;ENST00000685900;ENST00000693736;ENST00000639983;ENST00000610329;ENST00000450617;ENST00000693514;ENST00000496221;ENST00000486411;ENST00000461031	GO:0000137(Golgi cis cisterna);GO:0000139(Golgi membrane);GO:0000922(spindle pole);GO:0005515(protein binding);GO:0005737(cytoplasm);GO:0005786(signal recognition particle, endoplasmic reticulum targeting);GO:0005794(Golgi apparatus);GO:0005801(cis-Golgi network);GO:0005856(cytoskeleton);GO:0005874(microtubule);GO:0006486(protein glycosylation);GO:0006617(SRP-dependent cotranslational protein tar…	NA	NA	NA	NA	golgin A2 [Source:HGNC Symbol;Acc:HGNC:4425]	protein_coding;nonsense_mediated_decay;retained_intron	NA	R-HSA-2172183(Phosphorylation of GORASP1, GOLGA2 and RAB1A by CDK1:CCNB);R-HSA-2172194(Recruitment of PLK1 to phosphorylated GORASP1 (GRASP65));R-HSA-2214351(PLK1 phosphorylates GORASP1);R-HSA-2314566(GORASP1 phosphorylated by PLK1 and GORASP2 phosphorylated by MAPK3-3/MAPK1 are unable to promote Golgi cisternae stacking);R-HSA-2314569(GOLGA2 phosphorylated by CDK1 is unable to promote fusion of …	26.5576	29.2481	26.5391	9.73097	9.51078	10.1072	2.80572	1.48837	5.22764e-49	7.16447e-46	up	yes
ENSG00000277586	NEFL	4747	ENST00000610854;ENST00000615973	GO:0000226(microtubule cytoskeleton organization);GO:0005200(structural constituent of cytoskeleton);GO:0005515(protein binding);GO:0005737(cytoplasm);GO:0005829(cytosol);GO:0005856(cytoskeleton);GO:0005882(intermediate filament);GO:0005883(neurofilament);GO:0007409(axonogenesis);GO:0008022(protein C-terminus binding);GO:0008089(anterograde axonal transport);GO:0008090(retrograde axonal transport…	05014(Amyotrophic lateral sclerosis);05022(Pathways of neurodegeneration - multiple diseases);05022(Pathways of neurodegeneration - multiple diseases)	NA	NA	NA	neurofilament light chain [Source:HGNC Symbol;Acc:HGNC:7739]	protein_coding;retained_intron	DOID:0050117(disease_by_infectious_agent);DOID:10595(Charcot_Marie_Tooth_disease);DOID:10652(Alzheimer's_disease);DOID:1289(neurodegenerative_disease);DOID:1307(dementia);DOID:150(disease_of_mental_health);DOID:1561(cognitive_disorder);DOID:230(lateral_sclerosis);DOID:231(motor_neuron_disease);DOID:2468(psychotic_disorder);DOID:319(spinal_cord_disease);DOID:321(tropical_spastic_paraparesis);DOID:…	R-HSA-432162(Unblocking of GRIN1:GRIN2 NMDA receptors);R-HSA-432164(Ca2+ influx into the post-synaptic cell);R-HSA-432172(Glycine and glutamate ligands bind GRIN1:GRIN2 NMDA receptor);R-HSA-438037(Membrane depolarization upon activation of Ca impermeable AMPA receptors);R-HSA-442732(NMDA-activated RASGRF1 activates RAS);R-HSA-442760(Activation of RasGRF);R-HSA-445367(CaMKII binds activated NMDA r…	2.2537	2.51052	2.57682	10.1768	8.64939	9.01252	0.263699	-1.92304	3.30367e-48	4.34657e-45	down	yes
ENSG00000151012	SLC7A11	23657,682	ENST00000280612;ENST00000509248	GO:0005515(protein binding);GO:0005791(rough endoplasmic reticulum);GO:0005856(cytoskeleton);GO:0005886(plasma membrane);GO:0006749(glutathione metabolic process);GO:0006865(amino acid transport);GO:0006979(response to oxidative stress);GO:0007420(brain development);GO:0008542(visual learning);GO:0009636(response to toxic substance);GO:0009986(cell surface);GO:0014070(response to organic cyclic c…	04216(Ferroptosis);04216(Ferroptosis)	NA	NA	NA	solute carrier family 7 member 11 [Source:HGNC Symbol;Acc:HGNC:11059]	protein_coding;nonsense_mediated_decay	DOID:14566(disease_of_cellular_proliferation);DOID:162(cancer);DOID:331(central_nervous_system_disease);DOID:4724(brain_edema);DOID:4(disease);DOID:7(disease_of_anatomical_entity);DOID:863(nervous_system_disease);DOID:936(brain_disease)	R-HSA-375131(Basigin binds CD98 complex);R-HSA-378513(SLC7A11-mediated exchange of extracellular cysteine and cytosolic glutamate);R-HSA-9761841(AcK-NFE2L2-dependent SLC7A11 expression)	16.4861	14.5332	16.8807	3.90126	4.52191	5.19658	3.51695	1.81433	2.98688e-47	3.77863e-44	up	yes
ENSG00000135763	URB2	9816	ENST00000258243;ENST00000434387	GO:0005634(nucleus);GO:0005730(nucleolus);GO:0016235(aggresome);GO:0030496(midbody);GO:0042254(ribosome biogenesis);GO:1901796(regulation of signal transduction by p53 class mediator);GO:1901796(regulation of signal transduction by p53 class mediator)	NA	NA	NA	NA	URB2 ribosome biogenesis homolog [Source:HGNC Symbol;Acc:HGNC:28967]	protein_coding	NA	NA	2.75112	2.83765	3.00329	7.54103	8.45322	8.44594	0.351555	-1.50818	3.58036e-47	4.36168e-44	down	yes
ENSG00000123384	LRP1	4035,10438	ENST00000243077;ENST00000556356;ENST00000553277;ENST00000556247;ENST00000451724;ENST00000556830;ENST00000554118;ENST00000338962;ENST00000554174;ENST00000555941	GO:0001523(retinoid metabolic process);GO:0001540(amyloid-beta binding);GO:0002265(astrocyte activation involved in immune response);GO:0003723(RNA binding);GO:0005041(low-density lipoprotein particle receptor activity);GO:0005044(scavenger receptor activity);GO:0005509(calcium ion binding);GO:0005515(protein binding);GO:0005634(nucleus);GO:0005737(cytoplasm);GO:0005765(lysosomal membrane);GO:000…	04979(Cholesterol metabolism);05010(Alzheimer disease);05144(Malaria);05144(Malaria)	NA	NA	NA	LDL receptor related protein 1 [Source:HGNC Symbol;Acc:HGNC:6692]	protein_coding;retained_intron	DOID:0014667(disease_of_metabolism);DOID:0050117(disease_by_infectious_agent);DOID:0050686(organ_system_cancer);DOID:0050687(cell_type_cancer);DOID:0050828(artery_disease);DOID:0060083(immune_system_cancer);DOID:0060100(musculoskeletal_system_cancer);DOID:0070004(myeloma);DOID:0080001(bone_disease);DOID:10652(Alzheimer's_disease);DOID:1115(sarcoma);DOID:1168(familial_hyperlipidemia);DOID:1287(car…	R-HSA-2168897(LRP1 (CD91) binds Hemopexin:heme);R-HSA-2230983(LRP1:Hemopexin:heme is endocytosed);R-HSA-2404131(LRPs transport extracellular CR:atREs:HSPG:apoE to cytosol)	6.90413	7.43024	6.19191	2.08195	1.99515	2.21857	3.26039	1.70504	1.07622e-46	1.26425e-43	up	yes
ENSG00000109971	HSPA8	3312	ENST00000534624;ENST00000534567;ENST00000531063;ENST00000534319;ENST00000532780;ENST00000532182;ENST00000532091;ENST00000527983;ENST00000528292;ENST00000532167;ENST00000227378;ENST00000524552;ENST00000532636;ENST00000524590;ENST00000453788;ENST00000530391;ENST00000526686;ENST00000526862	GO:0000166(nucleotide binding);GO:0000398(mRNA splicing, via spliceosome);GO:0000974(Prp19 complex);GO:0001664(G protein-coupled receptor binding);GO:0001786(phosphatidylserine binding);GO:0003723(RNA binding);GO:0005515(protein binding);GO:0005524(ATP binding);GO:0005576(extracellular region);GO:0005615(extracellular space);GO:0005634(nucleus);GO:0005654(nucleoplasm);GO:0005681(spliceosomal comp…	03040(Spliceosome);04010(MAPK signaling pathway);04141(Protein processing in endoplasmic reticulum);04144(Endocytosis);04213(Longevity regulating pathway - multiple species);04612(Antigen processing and presentation);04915(Estrogen signaling pathway);05020(Prion disease);05134(Legionellosis);05145(Toxoplasmosis);05162(Measles);05162(Measles)	NA	NA	NA	heat shock protein family A (Hsp70) member 8 [Source:HGNC Symbol;Acc:HGNC:5241]	protein_coding;retained_intron;processed_transcript	NA	R-HSA-156661(Formation of Exon Junction Complex);R-HSA-3371422(ATP hydrolysis by HSP70);R-HSA-3371467(SIRT1 deacetylates HSF1);R-HSA-3371503(STIP1(HOP) binds HSP90 and HSP70:HSP40:nascent protein);R-HSA-3371518(SIRT1 binds to HSF1);R-HSA-3371554(HSF1 acetylation at Lys80);R-HSA-3371590(HSP70 binds to HSP40:nascent protein);R-HSA-421836(trans-Golgi Network Derived Vesicle Uncoating);R-HSA-432688(t…	127.445	153.478	169.543	467.489	450.496	467.358	0.325166	-1.62075	2.03836e-45	2.31193e-42	down	yes
ENSG00000116285	ERRFI1	54206	ENST00000377482;ENST00000467067;ENST00000487559;ENST00000469499	GO:0005096(GTPase activator activity);GO:0005515(protein binding);GO:0005634(nucleus);GO:0005737(cytoplasm);GO:0005829(cytosol);GO:0005886(plasma membrane);GO:0007175(negative regulation of epidermal growth factor-activated receptor activity);GO:0016020(membrane);GO:0017124(SH3 domain binding);GO:0019900(kinase binding);GO:0019901(protein kinase binding);GO:0031234(extrinsic component of cytoplas…	NA	NA	NA	NA	ERBB receptor feedback inhibitor 1 [Source:HGNC Symbol;Acc:HGNC:18185]	protein_coding;nonsense_mediated_decay	NA	NA	443.037	424.676	417.999	170.758	171.272	182.153	2.45279	1.29442	4.52705e-45	4.96346e-42	up	yes
ENSG00000116761	CTH	1491,23584	ENST00000370938;ENST00000411986;ENST00000346806;ENST00000482383	GO:0003824(catalytic activity);GO:0004123(cystathionine gamma-lyase activity);GO:0005515(protein binding);GO:0005516(calmodulin binding);GO:0005737(cytoplasm);GO:0005829(cytosol);GO:0006534(cysteine metabolic process);GO:0006629(lipid metabolic process);GO:0008652(cellular amino acid biosynthetic process);GO:0016829(lyase activity);GO:0016846(carbon-sulfur lyase activity);GO:0018272(protein-pyrid…	00260(Glycine, serine and threonine metabolism);00270(Cysteine and methionine metabolism);00450(Selenocompound metabolism);01100(Metabolic pathways);01230(Biosynthesis of amino acids);01230(Biosynthesis of amino acids)	K01758	EC:4.4.1.1	NA	cystathionine gamma-lyase [Source:HGNC Symbol;Acc:HGNC:2501]	protein_coding;processed_transcript	DOID:0050700(cardiomyopathy);DOID:0050828(artery_disease);DOID:10762(portal_hypertension);DOID:10763(hypertension);DOID:10825(essential_hypertension);DOID:114(heart_disease);DOID:1287(cardiovascular_system_disease);DOID:178(vascular_disease);DOID:272(hepatic_vascular_disease);DOID:3978(extrinsic_cardiomyopathy);DOID:4(disease);DOID:7(disease_of_anatomical_entity);DOID:820(myocarditis)	R-HSA-1614567(Excess homocysteine yields homolanthionine and H2S);R-HSA-1614583(PXLP-K212-CTH cleaves L-Cystathionine);R-HSA-1614591(Excess cysteine yields lanthionine and H2S);R-HSA-1614614(Cysteine is degraded to serine and H2S);R-HSA-1614631(Homocysteine is degraded to oxobutanoate and H2S);R-HSA-2408537(Excess SeMet is cleaved into MeSeH by PXLP-K212-CTH);R-HSA-2408539(MeSec is hydrolysed to …	11.4286	9.5776	7.33423	1.40182	1.16131	1.48429	7.00211	2.80779	4.43709e-44	4.7079e-41	up	yes
ENSG00000141458	NPC1	4864,257641	ENST00000269228;ENST00000591955;ENST00000586718;ENST00000588867;ENST00000591051;ENST00000587223;ENST00000591075;ENST00000540608;ENST00000593280;ENST00000586150;ENST00000590301;ENST00000587163;ENST00000590723;ENST00000591107	GO:0001618(virus receptor activity);GO:0004888(transmembrane signaling receptor activity);GO:0005319(lipid transporter activity);GO:0005515(protein binding);GO:0005576(extracellular region);GO:0005635(nuclear envelope);GO:0005764(lysosome);GO:0005765(lysosomal membrane);GO:0005768(endosome);GO:0005783(endoplasmic reticulum);GO:0005794(Golgi apparatus);GO:0005886(plasma membrane);GO:0005887(integr…	04142(Lysosome);04979(Cholesterol metabolism);04979(Cholesterol metabolism)	NA	NA	NA	NPC intracellular cholesterol transporter 1 [Source:HGNC Symbol;Acc:HGNC:7897]	protein_coding;retained_intron;processed_transcript	DOID:0014667(disease_of_metabolism);DOID:0050828(artery_disease);DOID:0060158(acquired_metabolic_disease);DOID:10652(Alzheimer's_disease);DOID:114(heart_disease);DOID:1287(cardiovascular_system_disease);DOID:1289(neurodegenerative_disease);DOID:1307(dementia);DOID:14504(Niemann_Pick_disease);DOID:150(disease_of_mental_health);DOID:1561(cognitive_disorder);DOID:178(vascular_disease);DOID:1927(sphi…	R-HSA-8876484(NPC2 transfers CHOL to NPC1);R-HSA-8876485(CHOL translocates from lysosome membrane to ER membrane)	26.9825	29.646	26.4454	9.98302	9.72885	10.581	2.74235	1.45542	6.66349e-44	6.84923e-41	up	yes
ENSG00000119138	KLF9	687	ENST00000377126	GO:0000785(chromatin);GO:0000978(RNA polymerase II cis-regulatory region sequence-specific DNA binding);GO:0000981(DNA-binding transcription factor activity, RNA polymerase II-specific);GO:0003677(DNA binding);GO:0003700(DNA-binding transcription factor activity);GO:0005634(nucleus);GO:0005654(nucleoplasm);GO:0005829(cytosol);GO:0005886(plasma membrane);GO:0006357(regulation of transcription by R…	NA	NA	NA	zf-C2H2	Kruppel like factor 9 [Source:HGNC Symbol;Acc:HGNC:1123]	protein_coding	DOID:14566(disease_of_cellular_proliferation);DOID:162(cancer);DOID:4(disease)	NA	28.6013	27.8532	28.2709	8.86107	10.2916	10.9712	2.81257	1.49189	9.75978e-44	9.72783e-41	up	yes
ENSG00000235823	OLMALINC	90271	ENST00000663103;ENST00000641708;ENST00000666045;ENST00000690014;ENST00000661158;ENST00000654233;ENST00000656449;ENST00000659159;ENST00000664225;ENST00000669693;ENST00000454935;ENST00000666154;ENST00000658059;ENST00000668101;ENST00000668904;ENST00000665022;ENST00000664224;ENST00000659075;ENST00000666713;ENST00000657502	NA	NA	NA	NA	NA	oligodendrocyte maturation-associated long intergenic non-coding RNA [Source:HGNC Symbol;Acc:HGNC:28060]	lncRNA	NA	NA	2.18859	2.07464	1.97363	0.593409	0.521484	0.501993	3.85732	1.9476	2.03625e-42	1.96989e-39	up	yes
ENSG00000179222	MAGED1	9500	ENST00000326587;ENST00000494718;ENST00000482599;ENST00000470461;ENST00000375695;ENST00000375722;ENST00000473931;ENST00000485420;ENST00000375772;ENST00000482188	GO:0000122(negative regulation of transcription by RNA polymerase II);GO:0000785(chromatin);GO:0003713(transcription coactivator activity);GO:0005515(protein binding);GO:0005634(nucleus);GO:0005737(cytoplasm);GO:0005886(plasma membrane);GO:0006355(regulation of DNA-templated transcription);GO:0006357(regulation of transcription by RNA polymerase II);GO:0016020(membrane);GO:0032922(circadian regul…	04722(Neurotrophin signaling pathway);04722(Neurotrophin signaling pathway)	NA	NA	NA	MAGE family member D1 [Source:HGNC Symbol;Acc:HGNC:6813]	protein_coding;processed_transcript	DOID:0050686(organ_system_cancer);DOID:0050687(cell_type_cancer);DOID:14566(disease_of_cellular_proliferation);DOID:1612(breast_cancer);DOID:162(cancer);DOID:1909(melanoma);DOID:3459(breast_carcinoma);DOID:4(disease);DOID:5093(thoracic_cancer)	R-HSA-204958(NRAGE sequesters CHE1 in the cytoplasm);R-HSA-205115(NGF:p75NTR complex binds to NRAGE);R-HSA-205132(NRAGE activates JNK);R-HSA-374699(UNC5A binds NRAGE);R-HSA-9769235(MAGED1 binds NPAS4)	98.8975	109.447	95.7151	38.4887	38.6534	39.0188	2.61757	1.38823	4.5022e-42	4.23103e-39	up	yes
ENSG00000101361	NOP56	10528	ENST00000329276;ENST00000492135;ENST00000466447;ENST00000496775;ENST00000490753;ENST00000415272;ENST00000612233;ENST00000462630;ENST00000467857;ENST00000471023;ENST00000651302;ENST00000616692;ENST00000467196;ENST00000445139;ENST00000460258;ENST00000469588;ENST00000480992;ENST00000470143;ENST00000480447;ENST00000484998;ENST00000494697	GO:0001650(fibrillar center);GO:0003723(RNA binding);GO:0005515(protein binding);GO:0005634(nucleus);GO:0005654(nucleoplasm);GO:0005730(nucleolus);GO:0005732(sno(s)RNA-containing ribonucleoprotein complex);GO:0005737(cytoplasm);GO:0006364(rRNA processing);GO:0006396(RNA processing);GO:0016020(membrane);GO:0030515(snoRNA binding);GO:0031428(box C/D RNP complex);GO:0032040(small-subunit processome)…	03008(Ribosome biogenesis in eukaryotes);05017(Spinocerebellar ataxia);05017(Spinocerebellar ataxia)	NA	NA	NA	NOP56 ribonucleoprotein [Source:HGNC Symbol;Acc:HGNC:15911]	protein_coding;processed_transcript;retained_intron;nonsense_mediated_decay	NA	R-HSA-390470(Association of CCT/TriC with other substrates during biosynthesis (unknown chaperone));R-HSA-6790906(EMG1 of the SSU processome methylates pseudouridine-1248 of 18S rRNA yielding N(1)-methylpseudouridine-1248);R-HSA-6790907(Box C/D snoRNP methylates ribonucleotides in pre-rRNA yielding 2'-O-methylribonucleotides);R-HSA-6791221(30S pre-rRNA is nucleolytically processed at site 1 to yi…	18.8637	18.8932	20.7422	42.32	46.2982	46.6788	0.432375	-1.20964	5.18517e-42	4.73752e-39	down	yes
ENSG00000150593	PDCD4	27250	ENST00000280154;ENST00000393104;ENST00000481353;ENST00000444997;ENST00000483670;ENST00000492932;ENST00000498367;ENST00000489049;ENST00000467574	GO:0003723(RNA binding);GO:0005515(protein binding);GO:0005634(nucleus);GO:0005737(cytoplasm);GO:0005829(cytosol);GO:0006915(apoptotic process);GO:0030509(BMP signaling pathway);GO:0034393(positive regulation of smooth muscle cell apoptotic process);GO:0043066(negative regulation of apoptotic process);GO:0043508(negative regulation of JUN kinase activity);GO:0045892(negative regulation of DNA-tem…	05205(Proteoglycans in cancer);05206(MicroRNAs in cancer);05206(MicroRNAs in cancer)	NA	NA	NA	programmed cell death 4 [Source:HGNC Symbol;Acc:HGNC:8763]	protein_coding;processed_transcript	NA	R-HSA-8950721(Expression of Programmed cell death protein 4)	8.86283	9.91873	10.344	2.24099	2.47715	3.00108	3.77312	1.91576	7.30895e-42	6.49746e-39	up	yes
ENSG00000162745	OLFML2B	25903	ENST00000294794;ENST00000367940;ENST00000533556;ENST00000367938	GO:0005576(extracellular region);GO:0005615(extracellular space);GO:0007165(signal transduction);GO:0030198(extracellular matrix organization);GO:0031012(extracellular matrix);GO:0042802(identical protein binding);GO:0050840(extracellular matrix binding);GO:0050840(extracellular matrix binding)	NA	NA	NA	NA	olfactomedin like 2B [Source:HGNC Symbol;Acc:HGNC:24558]	protein_coding;nonsense_mediated_decay	NA	NA	7.2181	8.17661	7.40898	1.88352	2.23405	2.18324	3.61917	1.85566	9.77306e-42	8.45936e-39	up	yes
ENSG00000168672	LRATD2	157638	ENST00000304916;ENST00000652209;ENST00000517458	GO:0005515(protein binding);GO:0005737(cytoplasm);GO:0005886(plasma membrane);GO:0005886(plasma membrane)	NA	NA	NA	NA	LRAT domain containing 2 [Source:HGNC Symbol;Acc:HGNC:24166]	protein_coding;processed_transcript	NA	NA	7.86459	7.30806	6.62189	2.06772	1.94468	2.23663	3.48767	1.80226	1.63147e-41	1.37596e-38	up	yes
ENSG00000104356	POP1	10940,11149,260434	ENST00000401707;ENST00000349693;ENST00000522319;ENST00000517435	GO:0000172(ribonuclease MRP complex);GO:0001682(tRNA 5'-leader removal);GO:0003723(RNA binding);GO:0004526(ribonuclease P activity);GO:0005515(protein binding);GO:0005615(extracellular space);GO:0005634(nucleus);GO:0005654(nucleoplasm);GO:0005655(nucleolar ribonuclease P complex);GO:0005730(nucleolus);GO:0008033(tRNA processing);GO:0016078(tRNA catabolic process);GO:0030681(multimeric ribonucleas…	03008(Ribosome biogenesis in eukaryotes);03013(RNA transport);03013(RNA transport)	K01164	EC:3.1.26.5	NA	POP1 homolog, ribonuclease P/MRP subunit [Source:HGNC Symbol;Acc:HGNC:30129]	protein_coding;retained_intron	DOID:0050686(organ_system_cancer);DOID:14566(disease_of_cellular_proliferation);DOID:162(cancer);DOID:170(endocrine_gland_cancer);DOID:1781(thyroid_cancer);DOID:3963(thyroid_carcinoma);DOID:3969(papillary_thyroid_carcinoma);DOID:4(disease)	R-HSA-5696810(RNase P cleaves the 5' end of pre-tRNA)	7.33912	8.3421	8.85698	20.4826	22.2931	23.2314	0.371751	-1.42759	4.58868e-41	3.77327e-38	down	yes
ENSG00000204634	TBC1D8	11138	ENST00000409318;ENST00000376840;ENST00000473937;ENST00000462819;ENST00000463469;ENST00000485875;ENST00000494011;ENST00000481317	GO:0005096(GTPase activator activity);GO:0005515(protein binding);GO:0008015(blood circulation);GO:0008284(positive regulation of cell population proliferation);GO:0016020(membrane);GO:0090630(activation of GTPase activity);GO:0090630(activation of GTPase activity)	NA	NA	NA	NA	TBC1 domain family member 8 [Source:HGNC Symbol;Acc:HGNC:17791]	protein_coding;retained_intron;processed_transcript	NA	NA	8.95669	9.3439	8.80069	3.15335	3.41549	3.46203	2.70179	1.43391	5.13676e-41	4.12094e-38	up	yes
ENSG00000166226	CCT2	10576	ENST00000299300;ENST00000549933;ENST00000551620;ENST00000543146;ENST00000546859;ENST00000550455;ENST00000548787;ENST00000550638;ENST00000546850;ENST00000551899;ENST00000550653;ENST00000553169	GO:0000166(nucleotide binding);GO:0002199(zona pellucida receptor complex);GO:0005515(protein binding);GO:0005524(ATP binding);GO:0005576(extracellular region);GO:0005737(cytoplasm);GO:0005829(cytosol);GO:0005832(chaperonin-containing T-complex);GO:0005874(microtubule);GO:0006457(protein folding);GO:0007339(binding of sperm to zona pellucida);GO:0016887(ATP hydrolysis activity);GO:0031625(ubiquit…	NA	NA	NA	NA	chaperonin containing TCP1 subunit 2 [Source:HGNC Symbol;Acc:HGNC:1615]	protein_coding;retained_intron	NA	R-HSA-389954(Hydrolysis of ATP and release of tubulin folding intermediate from CCT/TriC);R-HSA-389961(ADP is exchanged for ATP in the (ADP:CCT/TriC):tubulin complex);R-HSA-389970(Actin/tubulin:prefoldin complex associates with CCT/TriC);R-HSA-390453(Hydrolysis of ATP and release of folded actin from CCT/TriC);R-HSA-390459(Exchange of ADP for ATP in CCT/TriC:actin complex);R-HSA-390470(Associatio…	25.8401	23.4938	28.0001	69.3446	63.4863	67.9549	0.385157	-1.37648	9.96518e-41	7.80416e-38	down	yes
ENSG00000188191	PRKAR1B	5575	ENST00000537384;ENST00000403562;ENST00000417852;ENST00000544935;ENST00000488474;ENST00000406797;ENST00000478198;ENST00000456696	GO:0000166(nucleotide binding);GO:0001932(regulation of protein phosphorylation);GO:0004862(cAMP-dependent protein kinase inhibitor activity);GO:0005515(protein binding);GO:0005737(cytoplasm);GO:0005771(multivesicular body);GO:0005829(cytosol);GO:0005886(plasma membrane);GO:0005952(cAMP-dependent protein kinase complex);GO:0006468(protein phosphorylation);GO:0007611(learning or memory);GO:0008603…	04910(Insulin signaling pathway);04910(Insulin signaling pathway)	NA	NA	NA	protein kinase cAMP-dependent type I regulatory subunit beta [Source:HGNC Symbol;Acc:HGNC:9390]	protein_coding;processed_transcript	NA	R-HSA-111925(cAMP induces dissociation of inactive PKA tetramers);R-HSA-381707(PKA:AKAP79:IQGAP1 complex dissociates to active PKA subunits in response to cAMP);R-HSA-5610749(cAMP dissociates PKA, promoting GLI processing);R-HSA-8951727(cAMP binds PKA tetramer);R-HSA-992708(Dual-specific AKAPs bind type I and II PKA regulatory subunits)	2.05726	2.08374	1.77926	7.23173	7.46118	6.32369	0.281694	-1.8278	1.68318e-40	1.28751e-37	down	yes
ENSG00000119899	SLC17A5	26503	ENST00000355773;ENST00000481996	GO:0005351(carbohydrate:proton symporter activity);GO:0005764(lysosome);GO:0005765(lysosomal membrane);GO:0005829(cytosol);GO:0005886(plasma membrane);GO:0005887(integral component of plasma membrane);GO:0006811(ion transport);GO:0006820(anion transport);GO:0006865(amino acid transport);GO:0009617(response to bacterium);GO:0015136(sialic acid transmembrane transporter activity);GO:0015293(symport…	04142(Lysosome);04142(Lysosome)	NA	NA	NA	solute carrier family 17 member 5 [Source:HGNC Symbol;Acc:HGNC:10933]	protein_coding;processed_transcript	DOID:0014667(disease_of_metabolism);DOID:3211(lysosomal_storage_disease);DOID:3659(sialuria);DOID:4(disease);DOID:655(inherited_metabolic_disorder)	R-HSA-428585(SLC17A5 cotransports Neu5Ac, H+ from lysosomal lumen to cytosol);R-HSA-5624239(Defective SLC17A5 does not cotransport Neu5Ac, H+ from lysosomal lumen to cytosol)	16.2693	20.313	18.0066	5.46436	4.72982	5.37107	3.5071	1.81028	2.90156e-40	2.16905e-37	up	yes
ENSG00000170581	STAT2	6773	ENST00000651078;ENST00000314128;ENST00000652091;ENST00000556140;ENST00000698179;ENST00000556539;ENST00000698189;ENST00000652398;ENST00000650805;ENST00000698194;ENST00000698183;ENST00000698195;ENST00000698187;ENST00000651805;ENST00000698182;ENST00000557235;ENST00000652624;ENST00000698188;ENST00000557156;ENST00000555646;ENST00000698180;ENST00000698178;ENST00000698181;ENST00000652741;ENST00000698193…	GO:0000785(chromatin);GO:0000978(RNA polymerase II cis-regulatory region sequence-specific DNA binding);GO:0000981(DNA-binding transcription factor activity, RNA polymerase II-specific);GO:0001932(regulation of protein phosphorylation);GO:0003677(DNA binding);GO:0003700(DNA-binding transcription factor activity);GO:0005515(protein binding);GO:0005634(nucleus);GO:0005654(nucleoplasm);GO:0005737(cy…	04062(Chemokine signaling pathway);04217(Necroptosis);04380(Osteoclast differentiation);04621(NOD-like receptor signaling pathway);04625(C-type lectin receptor signaling pathway);04630(JAK-STAT signaling pathway);05160(Hepatitis C);05161(Hepatitis B);05162(Measles);05164(Influenza A);05165(Human papillomavirus infection);05167(Kaposi sarcoma-associated herpesvirus infection);05168(Herpes simplex …	NA	NA	STAT	signal transducer and activator of transcription 2 [Source:HGNC Symbol;Acc:HGNC:11363]	retained_intron;protein_coding;processed_transcript;nonsense_mediated_decay	DOID:0050117(disease_by_infectious_agent);DOID:10264(mumps);DOID:11260(rabies);DOID:4(disease);DOID:934(viral_infectious_disease)	R-HSA-1015699(ISGF3 binds the ISRE promoter elements in IFN-stimulated genes);R-HSA-1015702(Expression of IFN-induced genes);R-HSA-8986985(IFNL1:p-Y343,Y517-IFNLR1:p-JAK1:IL10RB:p-TYK2:STAT1 phosphorylates STAT1, STAT2, STAT3, STAT4 and STAT5);R-HSA-8987033(p-STAT1, p-Y-STAT2, p-STAT3, p-STAT4, p-STAT5 dissociates from IFNL1:p-Y343,Y517-IFNLR1:p-JAK1:IL10RB:p-TYK2:p-STAT1,p-STAT2,p-STAT3,p-STAT4,…	8.01032	8.70246	7.71854	2.61281	2.83464	3.04599	2.87649	1.52431	4.02501e-40	2.94201e-37	up	yes
ENSG00000138764	CCNG2	901	ENST00000395640;ENST00000316355;ENST00000509972;ENST00000512918	GO:0000079(regulation of cyclin-dependent protein serine/threonine kinase activity);GO:0000307(cyclin-dependent protein kinase holoenzyme complex);GO:0005634(nucleus);GO:0005737(cytoplasm);GO:0007049(cell cycle);GO:0016538(cyclin-dependent protein serine/threonine kinase regulator activity);GO:0044772(mitotic cell cycle phase transition);GO:0051301(cell division);GO:0051726(regulation of cell cyc…	04068(FoxO signaling pathway);04115(p53 signaling pathway);04115(p53 signaling pathway)	NA	NA	NA	cyclin G2 [Source:HGNC Symbol;Acc:HGNC:1593]	protein_coding	DOID:14566(disease_of_cellular_proliferation);DOID:162(cancer);DOID:4(disease)	R-HSA-9620837(CCNG2 gene expression is stimulated by FOXO1,FOXO3,(FOXO4))	3.43209	3.63212	4.12792	0.948871	0.818655	1.04524	3.97905	1.99242	6.78111e-40	4.84879e-37	up	yes
ENSG00000140688	RUSF1	64755	ENST00000570164;ENST00000327237;ENST00000567673;ENST00000568491;ENST00000541442;ENST00000566148;ENST00000567578;ENST00000565128	GO:0005515(protein binding);GO:0016020(membrane);GO:0016021(integral component of membrane);GO:0016021(integral component of membrane)	NA	NA	NA	NA	RUS family member 1 [Source:HGNC Symbol;Acc:HGNC:25848]	protein_coding;retained_intron;nonsense_mediated_decay	NA	NA	38.5392	36.4642	30.3736	11.0878	10.3764	10.8394	3.26208	1.70579	7.06954e-40	4.94747e-37	up	yes
ENSG00000100196	KDELR3	11015	ENST00000216014;ENST00000409006;ENST00000471268	GO:0000139(Golgi membrane);GO:0005046(KDEL sequence binding);GO:0005515(protein binding);GO:0005783(endoplasmic reticulum);GO:0005789(endoplasmic reticulum membrane);GO:0005794(Golgi apparatus);GO:0005801(cis-Golgi network);GO:0006621(protein retention in ER lumen);GO:0006888(endoplasmic reticulum to Golgi vesicle-mediated transport);GO:0006890(retrograde vesicle-mediated transport, Golgi to endo…	05110(Vibrio cholerae infection);05110(Vibrio cholerae infection)	NA	NA	NA	KDEL endoplasmic reticulum protein retention receptor 3 [Source:HGNC Symbol;Acc:HGNC:6306]	protein_coding;processed_transcript	NA	R-HSA-1791123(Expression of KDELR3);R-HSA-6807875(ARFGAP, cargo, v-SNAREs and p24 proteins bind nascent COPI complex);R-HSA-6807877(ARFGAPs stimulate ARF GTPase activity);R-HSA-6809003(ERGIC-to-Golgi vesicles bind dynein:dynactin );R-HSA-6809006(Vesicle is tethered through binding GOLGA2:GORASP1, GOLGB1 and the COG complex);R-HSA-6809010(COPI vesicle uncoating);R-HSA-6809011(cis-Golgi t-SNAREs bi…	92.8713	100.473	94.2034	34.11	28.7737	27.6242	3.17705	1.66769	7.27549e-40	4.98553e-37	up	yes
ENSG00000087087	SRRT	51593	ENST00000611405;ENST00000618262;ENST00000614484;ENST00000618411;ENST00000641476;ENST00000477529;ENST00000620394;ENST00000614370;ENST00000487311;ENST00000448764;ENST00000474896;ENST00000478693;ENST00000469602;ENST00000445337;ENST00000460194;ENST00000466432;ENST00000423692;ENST00000449389	GO:0003676(nucleic acid binding);GO:0003677(DNA binding);GO:0003723(RNA binding);GO:0005515(protein binding);GO:0005634(nucleus);GO:0005654(nucleoplasm);GO:0005737(cytoplasm);GO:0006355(regulation of DNA-templated transcription);GO:0006397(mRNA processing);GO:0016604(nuclear body);GO:0030674(protein-macromolecule adaptor activity);GO:0031047(gene silencing by RNA);GO:0031053(primary miRNA process…	NA	NA	NA	NA	serrate, RNA effector molecule [Source:HGNC Symbol;Acc:HGNC:24101]	protein_coding;nonsense_mediated_decay;retained_intron;non_stop_decay	NA	R-HSA-156661(Formation of Exon Junction Complex);R-HSA-6814555(Integrator complex processes the 3' end of snRNA);R-HSA-6814885(CBCAP complex binds 7-methylguanosine cap of snRNA);R-HSA-72107(Formation of the Spliceosomal E complex);R-HSA-72124(Formation of the Spliceosomal A Complex);R-HSA-72127(Formation of the Spliceosomal B Complex);R-HSA-72130(Formation of an intermediate Spliceosomal C compl…	17.7564	19.2879	18.7577	39.8072	44.6712	43.3351	0.436589	-1.19565	1.03272e-39	6.93227e-37	down	yes
ENSG00000033050	ABCF2	10061	ENST00000287844;ENST00000441774;ENST00000468073;ENST00000477252;ENST00000473874	GO:0000166(nucleotide binding);GO:0005524(ATP binding);GO:0016020(membrane);GO:0016020(membrane)	05130(Pathogenic Escherichia coli infection);05130(Pathogenic Escherichia coli infection)	NA	NA	NA	ATP binding cassette subfamily F member 2 [Source:HGNC Symbol;Acc:HGNC:71]	protein_coding;processed_transcript	DOID:0050687(cell_type_cancer);DOID:14566(disease_of_cellular_proliferation);DOID:162(cancer);DOID:299(adenocarcinoma);DOID:305(carcinoma);DOID:4468(clear_cell_adenocarcinoma);DOID:4(disease)	NA	14.5352	14.0257	14.8198	32.147	31.4255	33.7622	0.445686	-1.1659	6.07417e-39	3.99583e-36	down	yes
ENSG00000178104	PDE4DIP	9659,100996724	ENST00000529945;ENST00000585156;ENST00000369356;ENST00000695768;ENST00000313431;ENST00000695771;ENST00000526182;ENST00000617031;ENST00000467859;ENST00000534466;ENST00000695795;ENST00000620605;ENST00000369351;ENST00000479408;ENST00000616206;ENST00000695772;ENST00000695765;ENST00000469668;ENST00000481227;ENST00000460027;ENST00000695770;ENST00000617527;ENST00000477941;ENST00000534367;ENST00000612094…	GO:0005515(protein binding);GO:0005634(nucleus);GO:0005737(cytoplasm);GO:0005794(Golgi apparatus);GO:0005813(centrosome);GO:0005815(microtubule organizing center);GO:0005856(cytoskeleton);GO:0019899(enzyme binding);GO:0030016(myofibril);GO:0030953(astral microtubule organization);GO:0060090(molecular adaptor activity);GO:0065003(protein-containing complex assembly);GO:0090063(positive regulation …	NA	NA	NA	NA	phosphodiesterase 4D interacting protein [Source:HGNC Symbol;Acc:HGNC:15580]	protein_coding;retained_intron;processed_transcript	DOID:0050687(cell_type_cancer);DOID:14566(disease_of_cellular_proliferation);DOID:162(cancer);DOID:1749(squamous_cell_carcinoma);DOID:305(carcinoma);DOID:4(disease)	NA	1.78454	1.97461	2.06374	0.612189	0.735352	0.705632	2.83604	1.50388	1.65626e-38	1.06819e-35	up	yes
ENSG00000166750	SLFN5	162394	ENST00000299977;ENST00000592325;ENST00000542451	GO:0000166(nucleotide binding);GO:0005524(ATP binding);GO:0005634(nucleus);GO:0030154(cell differentiation);GO:0030154(cell differentiation)	NA	NA	NA	NA	schlafen family member 5 [Source:HGNC Symbol;Acc:HGNC:28286]	protein_coding	NA	NA	4.59307	3.92936	4.27723	1.25623	1.45609	1.48067	3.05264	1.61006	1.83234e-38	1.15903e-35	up	yes
ENSG00000114796	KLHL24	54800	ENST00000242810;ENST00000461813;ENST00000481126;ENST00000476808;ENST00000454652;ENST00000468101;ENST00000482138;ENST00000493074;ENST00000468001;ENST00000492409;ENST00000454495;ENST00000437402	GO:0005515(protein binding);GO:0005737(cytoplasm);GO:0005912(adherens junction);GO:0016567(protein ubiquitination);GO:0030054(cell junction);GO:0030057(desmosome);GO:0030424(axon);GO:0031463(Cul3-RING ubiquitin ligase complex);GO:0042995(cell projection);GO:0043204(perikaryon);GO:0045109(intermediate filament organization);GO:0051865(protein autoubiquitination);GO:2000312(regulation of kainate se…	NA	NA	NA	NA	kelch like family member 24 [Source:HGNC Symbol;Acc:HGNC:25947]	protein_coding;processed_transcript;retained_intron	NA	NA	2.43997	2.58346	2.96168	0.526499	0.432492	0.653389	4.95238	2.30812	7.30934e-38	4.5362e-35	up	yes
ENSG00000197712	FAM114A1	92689	ENST00000358869;ENST00000510213;ENST00000515037;ENST00000512889;ENST00000508737;ENST00000513966	GO:0005515(protein binding);GO:0005654(nucleoplasm);GO:0005737(cytoplasm);GO:0005794(Golgi apparatus);GO:0005829(cytosol);GO:0005829(cytosol)	NA	NA	NA	NA	family with sequence similarity 114 member A1 [Source:HGNC Symbol;Acc:HGNC:25087]	protein_coding;retained_intron;processed_transcript	NA	NA	48.7897	56.0319	56.8816	20.9035	21.6544	22.4043	2.48919	1.31568	2.93756e-37	1.7893e-34	up	yes
ENSG00000133216	EPHB2	2048	ENST00000374632;ENST00000490436;ENST00000400191;ENST00000374627;ENST00000374630	GO:0000166(nucleotide binding);GO:0000902(cell morphogenesis);GO:0001525(angiogenesis);GO:0001540(amyloid-beta binding);GO:0001655(urogenital system development);GO:0001933(negative regulation of protein phosphorylation);GO:0002639(positive regulation of immunoglobulin production);GO:0004672(protein kinase activity);GO:0004712(protein serine/threonine/tyrosine kinase activity);GO:0004713(protein …	04360(Axon guidance);04360(Axon guidance)	K05111	EC:2.7.10.1	NA	EPH receptor B2 [Source:HGNC Symbol;Acc:HGNC:3393]	protein_coding;processed_transcript	DOID:0050177(monogenic_disease);DOID:0050686(organ_system_cancer);DOID:0050736(autosomal_dominant_disease);DOID:0050739(autosomal_genetic_disease);DOID:0060083(immune_system_cancer);DOID:0070004(myeloma);DOID:14566(disease_of_cellular_proliferation);DOID:162(cancer);DOID:170(endocrine_gland_cancer);DOID:1793(pancreatic_cancer);DOID:2531(hematologic_cancer);DOID:4905(pancreatic_carcinoma);DOID:496…	R-HSA-3928578(EPH receptors autophosphorylate);R-HSA-3928580(SFKs phosphorylate EFNBs);R-HSA-3928583(FYN phosphorylates NMDAR2B);R-HSA-3928584(p-EPHs bind SRC,FYN,YES,LYN);R-HSA-3928588(EPHBs binds PTK2);R-HSA-3928591(EPH:EFN tetramers oligomerise);R-HSA-3928592(p190RhoGEF exchanges GTP for GDP on RHOA, activating it);R-HSA-3928594(SFKs phosphorylate GIT1);R-HSA-3928595(N-WASP binds ARP2/3 and G-…	1.9859	2.16643	1.90294	5.43907	5.25788	5.18809	0.381193	-1.39141	3.08356e-37	1.84408e-34	down	yes
ENSG00000213551	DNAJC9	23234	ENST00000372950;ENST00000469143;ENST00000453189	GO:0005515(protein binding);GO:0005615(extracellular space);GO:0005634(nucleus);GO:0005654(nucleoplasm);GO:0005737(cytoplasm);GO:0005829(cytosol);GO:0005886(plasma membrane);GO:0006334(nucleosome assembly);GO:0016020(membrane);GO:0031072(heat shock protein binding);GO:0032781(positive regulation of ATP-dependent activity);GO:0042393(histone binding);GO:0051087(chaperone binding);GO:0101031(chaper…	NA	NA	NA	NA	DnaJ heat shock protein family (Hsp40) member C9 [Source:HGNC Symbol;Acc:HGNC:19123]	protein_coding;processed_transcript	DOID:0050686(organ_system_cancer);DOID:0050687(cell_type_cancer);DOID:120(female_reproductive_organ_cancer);DOID:14566(disease_of_cellular_proliferation);DOID:162(cancer);DOID:1749(squamous_cell_carcinoma);DOID:193(reproductive_organ_cancer);DOID:2893(cervix_carcinoma);DOID:305(carcinoma);DOID:3744(cervical_squamous_cell_carcinoma);DOID:4362(cervical_cancer);DOID:4(disease)	NA	10.5037	9.82101	10.3511	30.3003	25.8355	26.9174	0.369351	-1.43694	5.88826e-37	3.45851e-34	down	yes
ENSG00000160326	SLC2A6	11182	ENST00000432868;ENST00000371899;ENST00000485978;ENST00000371897;ENST00000414172	GO:0005353(fructose transmembrane transporter activity);GO:0005355(glucose transmembrane transporter activity);GO:0005515(protein binding);GO:0005764(lysosome);GO:0005765(lysosomal membrane);GO:0005886(plasma membrane);GO:0006110(regulation of glycolytic process);GO:0008643(carbohydrate transport);GO:0008645(hexose transmembrane transport);GO:0015755(fructose transmembrane transport);GO:0016020(m…	NA	NA	NA	NA	solute carrier family 2 member 6 [Source:HGNC Symbol;Acc:HGNC:11011]	protein_coding;processed_transcript	NA	R-HSA-429094(SLC2A6,8,10,12 transport Glc from extracellular region to cytosol)	1.88961	1.47451	1.41269	6.93681	7.01553	5.95024	0.24001	-2.05884	8.10581e-37	4.67748e-34	down	yes
ENSG00000210140	MT-TC		ENST00000387405	NA	NA	NA	NA	NA	mitochondrially encoded tRNA-Cys (UGU/C) [Source:HGNC Symbol;Acc:HGNC:7477]	Mt_tRNA	NA	NA	2008.52	2054.25	1966.76	855.467	867.45	886.348	2.31082	1.2084	1.03734e-36	5.88279e-34	up	yes
ENSG00000162692	VCAM1	7412	ENST00000370119;ENST00000603679;ENST00000347652;ENST00000294728;ENST00000650339	GO:0001666(response to hypoxia);GO:0002102(podosome);GO:0002526(acute inflammatory response);GO:0002544(chronic inflammatory response);GO:0005178(integrin binding);GO:0005615(extracellular space);GO:0005769(early endosome);GO:0005783(endoplasmic reticulum);GO:0005794(Golgi apparatus);GO:0005886(plasma membrane);GO:0005887(integral component of plasma membrane);GO:0005902(microvillus);GO:0007155(c…	04064(NF-kappa B signaling pathway);04514(Cell adhesion molecules);04668(TNF signaling pathway);04670(Leukocyte transendothelial migration);04933(AGE-RAGE signaling pathway in diabetic complications);05143(African trypanosomiasis);05144(Malaria);05418(Fluid shear stress and atherosclerosis);05418(Fluid shear stress and atherosclerosis)	NA	NA	NA	vascular cell adhesion molecule 1 [Source:HGNC Symbol;Acc:HGNC:12663]	protein_coding;retained_intron;nonsense_mediated_decay	DOID:0014667(disease_of_metabolism);DOID:0050013(carbohydrate_metabolism_disease);DOID:0050117(disease_by_infectious_agent);DOID:0050155(sensory_system_disease);DOID:0050161(lower_respiratory_tract_disease);DOID:0050177(monogenic_disease);DOID:0050686(organ_system_cancer);DOID:0050737(autosomal_recessive_disease);DOID:0050739(autosomal_genetic_disease);DOID:0050828(artery_disease);DOID:0060083(im…	R-HSA-1031716(Expression of IFNG-stimulated genes);R-HSA-198941(VCAM1 binds Integrin alpha4beta1);R-HSA-265428(Interaction of integrin alpha9beta1 with VCAM1);R-HSA-6788346(Expression of IL13-upregulated plasma membrane proteins)	21.3216	20.5166	22.3923	8.73786	9.14883	9.62572	2.3346	1.22318	1.39205e-36	7.76055e-34	up	yes
ENSG00000179314	WSCD1	23302	ENST00000317744;ENST00000574232;ENST00000576947;ENST00000571973	GO:0008146(sulfotransferase activity);GO:0016020(membrane);GO:0016021(integral component of membrane);GO:0016021(integral component of membrane)	NA	NA	NA	NA	WSC domain containing 1 [Source:HGNC Symbol;Acc:HGNC:29060]	protein_coding	NA	NA	2.27951	2.24805	1.892	6.03446	6.25659	6.27964	0.345683	-1.53248	2.24132e-36	1.22869e-33	down	yes
ENSG00000276043	UHRF1	29128	ENST00000622802;ENST00000620565;ENST00000616255;ENST00000650932;ENST00000615884;ENST00000624301	GO:0000122(negative regulation of transcription by RNA polymerase II);GO:0000785(chromatin);GO:0000791(euchromatin);GO:0000792(heterochromatin);GO:0000987(cis-regulatory region sequence-specific DNA binding);GO:0003677(DNA binding);GO:0004842(ubiquitin-protein transferase activity);GO:0005515(protein binding);GO:0005634(nucleus);GO:0005654(nucleoplasm);GO:0005657(replication fork);GO:0006281(DNA …	NA	K10638	EC:2.3.2.27	NA	ubiquitin like with PHD and ring finger domains 1 [Source:HGNC Symbol;Acc:HGNC:12556]	protein_coding	NA	R-HSA-5334099(UHRF1 binds chromatin with hemimethylated cytosine);R-HSA-5334151(DNMT1 methylates cytosine in hemimethylated DNA);R-HSA-5334160(UHRF1:Chromatin binds DNMT1)	19.1198	20.3353	21.5004	43.1029	43.9527	45.4946	0.459867	-1.12071	2.80866e-36	1.51447e-33	down	yes
ENSG00000156697	UTP14A	10813	ENST00000394422;ENST00000425117;ENST00000427972;ENST00000498179	GO:0003723(RNA binding);GO:0005515(protein binding);GO:0005634(nucleus);GO:0005654(nucleoplasm);GO:0005730(nucleolus);GO:0005829(cytosol);GO:0006364(rRNA processing);GO:0032040(small-subunit processome);GO:0042254(ribosome biogenesis);GO:0042254(ribosome biogenesis)	03008(Ribosome biogenesis in eukaryotes);03008(Ribosome biogenesis in eukaryotes)	NA	NA	NA	UTP14A small subunit processome component [Source:HGNC Symbol;Acc:HGNC:10665]	protein_coding;processed_transcript	NA	R-HSA-6790906(EMG1 of the SSU processome methylates pseudouridine-1248 of 18S rRNA yielding N(1)-methylpseudouridine-1248);R-HSA-6791221(30S pre-rRNA is nucleolytically processed at site 1 to yield 21S pre-rRNA);R-HSA-6791222(21S pre-rRNA is nucleolytically processed at site E (site2a) to yield 18SE pre-rRNA);R-HSA-6791227(47S pre-rRNA is nucleolytically processed at A' (01,A1), site A0, and site…	5.42312	5.42833	5.94145	14.1776	13.2817	14.3416	0.401734	-1.31569	3.47394e-36	1.84298e-33	down	yes
ENSG00000175602	CCDC85B	11007	ENST00000312579	GO:0005515(protein binding);GO:0005634(nucleus);GO:0005737(cytoplasm);GO:0005813(centrosome);GO:0005815(microtubule organizing center);GO:0005856(cytoskeleton);GO:0005912(adherens junction);GO:0030054(cell junction);GO:0030154(cell differentiation);GO:0030308(negative regulation of cell growth);GO:0040008(regulation of growth);GO:0045599(negative regulation of fat cell differentiation);GO:0045892…	NA	NA	NA	NA	coiled-coil domain containing 85B [Source:HGNC Symbol;Acc:HGNC:24926]	protein_coding	NA	NA	2.06321	2.10477	2.02362	16.5159	15.2813	10.0132	0.148088	-2.75548	3.86816e-36	2.01955e-33	down	yes
ENSG00000088305	DNMT3B	1789	ENST00000696234;ENST00000696240;ENST00000696242;ENST00000696241;ENST00000696245;ENST00000353855;ENST00000696238;ENST00000348286;ENST00000696231;ENST00000443239;ENST00000696244;ENST00000696243;ENST00000696237;ENST00000201963;ENST00000696235;ENST00000696236;ENST00000328111;ENST00000696232;ENST00000696233	GO:0000122(negative regulation of transcription by RNA polymerase II);GO:0003677(DNA binding);GO:0003714(transcription corepressor activity);GO:0003886(DNA (cytosine-5-)-methyltransferase activity);GO:0005515(protein binding);GO:0005634(nucleus);GO:0005654(nucleoplasm);GO:0006306(DNA methylation);GO:0008168(methyltransferase activity);GO:0009008(DNA-methyltransferase activity);GO:0010468(regulati…	00270(Cysteine and methionine metabolism);01100(Metabolic pathways);05206(MicroRNAs in cancer);05206(MicroRNAs in cancer)	K17399	EC:2.1.1.37	NA	DNA methyltransferase 3 beta [Source:HGNC Symbol;Acc:HGNC:2979]	retained_intron;processed_transcript;protein_coding;nonsense_mediated_decay	DOID:0050615(respiratory_system_cancer);DOID:0050686(organ_system_cancer);DOID:0050687(cell_type_cancer);DOID:0060072(benign_neoplasm);DOID:0060083(immune_system_cancer);DOID:0060084(cell_type_benign_neoplasm);DOID:0080001(bone_disease);DOID:10155(intestinal_cancer);DOID:1036(chronic_leukemia);DOID:1037(lymphoblastic_leukemia);DOID:1040(chronic_lymphocytic_leukemia);DOID:11054(urinary_bladder_can…	R-HSA-212222(PRC2 recruits DNA methyltransferases);R-HSA-212269(DNMT1,3A,3B:PRC2 methylates cytosine and histone H3);R-HSA-427409(Nucleolar Remodelling Complex (NoRC) binds intergenic region of rDNA);R-HSA-433672(NoRC:HDAC:DNMT deacetylates histone H4 and methylates histone H3);R-HSA-4655374(SUMOylation of DNMT3B with SUMO1);R-HSA-5227490(NoRC:HDAC:DNMT methylates cytosine of the rRNA genes);R-HS…	3.57946	3.50931	3.65181	1.13697	1.23498	1.26423	2.95381	1.56258	4.62891e-36	2.37897e-33	up	yes
ENSG00000143368	SF3B4	10262	ENST00000271628;ENST00000457312	GO:0000375(RNA splicing, via transesterification reactions);GO:0000398(mRNA splicing, via spliceosome);GO:0003676(nucleic acid binding);GO:0003723(RNA binding);GO:0005515(protein binding);GO:0005634(nucleus);GO:0005654(nucleoplasm);GO:0005681(spliceosomal complex);GO:0005684(U2-type spliceosomal complex);GO:0005686(U2 snRNP);GO:0005689(U12-type spliceosomal complex);GO:0006397(mRNA processing);GO…	03040(Spliceosome);03040(Spliceosome)	NA	NA	NA	splicing factor 3b subunit 4 [Source:HGNC Symbol;Acc:HGNC:10771]	protein_coding	NA	R-HSA-156661(Formation of Exon Junction Complex);R-HSA-72124(Formation of the Spliceosomal A Complex);R-HSA-72127(Formation of the Spliceosomal B Complex);R-HSA-72130(Formation of an intermediate Spliceosomal C complex);R-HSA-72139(Formation of the active Spliceosomal C complex);R-HSA-72143(Lariat Formation and 5'-Splice Site Cleavage);R-HSA-72160(Cleavage at the 3'-Splice Site and Exon Ligation)…	42.3787	44.3385	43.9983	96.3905	91.982	98.1007	0.456292	-1.13197	2.2972e-35	1.16246e-32	down	yes
ENSG00000169258	GPRIN1	114787	ENST00000303991	GO:0005515(protein binding);GO:0005886(plasma membrane);GO:0016020(membrane);GO:0030426(growth cone);GO:0031175(neuron projection development);GO:0042995(cell projection);GO:0051219(phosphoprotein binding)	NA	NA	NA	NA	G protein regulated inducer of neurite outgrowth 1 [Source:HGNC Symbol;Acc:HGNC:24835]	protein_coding	NA	R-HSA-9021948(GPRIN1 gene expression is stimulated by MECP2)	4.05309	3.99329	4.00553	10.8919	9.81539	10.4889	0.386327	-1.3721	5.31687e-35	2.64973e-32	down	yes
ENSG00000165507	DEPP1	11067	ENST00000298295;ENST00000448778;ENST00000496638	GO:0005737(cytoplasm);GO:0005739(mitochondrion);GO:0005777(peroxisome);GO:0006914(autophagy);GO:0010506(regulation of autophagy);GO:0043231(intracellular membrane-bounded organelle);GO:0043231(intracellular membrane-bounded organelle)	NA	NA	NA	NA	DEPP1 autophagy regulator [Source:HGNC Symbol;Acc:HGNC:23355]	protein_coding;processed_transcript	NA	NA	34.6548	36.9854	28.2466	10.6767	9.46492	9.39873	3.38137	1.75761	6.65419e-35	3.23701e-32	up	yes
ENSG00000133138	TBC1D8B	54885	ENST00000357242;ENST00000481617;ENST00000310452;ENST00000460545;ENST00000492970	GO:0003094(glomerular filtration);GO:0005096(GTPase activator activity);GO:0005509(calcium ion binding);GO:0005515(protein binding);GO:0005737(cytoplasm);GO:0005829(cytosol);GO:0016192(vesicle-mediated transport);GO:0090630(activation of GTPase activity);GO:0090630(activation of GTPase activity)	NA	NA	NA	NA	TBC1 domain family member 8B [Source:HGNC Symbol;Acc:HGNC:24715]	protein_coding;retained_intron	NA	R-HSA-421831(trans-Golgi Network Coat Assembly);R-HSA-421833(Vamp And trans-Golgi Network AP-1 Binding Coupled With Cargo Capture);R-HSA-421835(trans-Golgi Network Vesicle Scission);R-HSA-421836(trans-Golgi Network Derived Vesicle Uncoating)	3.35115	3.85834	4.33862	0.97587	1.15592	1.22541	3.43981	1.78233	6.69211e-35	3.23701e-32	up	yes
ENSG00000169136	ATF5	22809	ENST00000423777;ENST00000595125;ENST00000600336;ENST00000597227;ENST00000596658	GO:0000785(chromatin);GO:0000976(transcription cis-regulatory region binding);GO:0000977(RNA polymerase II transcription regulatory region sequence-specific DNA binding);GO:0000981(DNA-binding transcription factor activity, RNA polymerase II-specific);GO:0001228(DNA-binding transcription activator activity, RNA polymerase II-specific);GO:0003677(DNA binding);GO:0003682(chromatin binding);GO:00037…	NA	NA	NA	TF_bZIP	activating transcription factor 5 [Source:HGNC Symbol;Acc:HGNC:790]	protein_coding	DOID:0050686(organ_system_cancer);DOID:14566(disease_of_cellular_proliferation);DOID:150(disease_of_mental_health);DOID:1561(cognitive_disorder);DOID:162(cancer);DOID:225(syndrome);DOID:3119(gastrointestinal_system_cancer);DOID:3312(bipolar_disorder);DOID:3324(mood_disorder);DOID:3571(liver_cancer);DOID:4(disease);DOID:684(hepatocellular_carcinoma);DOID:686(liver_carcinoma)	R-HSA-9653745(Translation of ATF5)	2.13606	2.02865	2.27191	8.5893	6.88024	7.48568	0.280399	-1.83444	6.87216e-35	3.27593e-32	down	yes
ENSG00000155115	GTF3C6	112495	ENST00000329970;ENST00000480191	GO:0000127(transcription factor TFIIIC complex);GO:0000995(RNA polymerase III general transcription initiation factor activity);GO:0003677(DNA binding);GO:0005515(protein binding);GO:0005634(nucleus);GO:0005654(nucleoplasm);GO:0006383(transcription by RNA polymerase III);GO:0016604(nuclear body);GO:0042791(5S class rRNA transcription by RNA polymerase III);GO:0042797(tRNA transcription by RNA pol…	NA	NA	NA	NA	general transcription factor IIIC subunit 6 [Source:HGNC Symbol;Acc:HGNC:20872]	protein_coding;processed_transcript	NA	R-HSA-112055(RNA Polymerase III Abortive Initiation At Type 1 Open Promoters);R-HSA-112149(RNA Polymerase III Abortive Initiation At Type 2 Open Promoters);R-HSA-112150(RNA Polymerase III Promoter Opening at Type 2 Promoters);R-HSA-112153(RNA Polymerase III Simple Start Sequence Initiation At Type 1 Promoters);R-HSA-112155(RNA Polymerase III Simple Start Sequence Initiation At Type 2 Promoters);R…	15.3273	14.1907	14.9159	49.2718	41.5997	41.2848	0.336222	-1.57251	4.57747e-34	2.15089e-31	down	yes
ENSG00000228544	CCDC183-AS1	100131193	ENST00000414656	NA	NA	NA	NA	NA	CCDC183 antisense RNA 1 [Source:HGNC Symbol;Acc:HGNC:44105]	lncRNA	NA	NA	3.83206	4.08107	4.53124	11.2043	11.4818	11.464	0.364402	-1.4564	6.56427e-34	3.04101e-31	down	yes
ENSG00000120694	HSPH1	10808	ENST00000320027;ENST00000380405;ENST00000445273;ENST00000435381;ENST00000629751;ENST00000626866;ENST00000469538;ENST00000630972	GO:0000166(nucleotide binding);GO:0000774(adenyl-nucleotide exchange factor activity);GO:0005515(protein binding);GO:0005524(ATP binding);GO:0005576(extracellular region);GO:0005634(nucleus);GO:0005654(nucleoplasm);GO:0005737(cytoplasm);GO:0005829(cytosol);GO:0005874(microtubule);GO:0006457(protein folding);GO:0006986(response to unfolded protein);GO:0032991(protein-containing complex);GO:0043014…	04141(Protein processing in endoplasmic reticulum);04141(Protein processing in endoplasmic reticulum)	NA	NA	NA	heat shock protein family H (Hsp110) member 1 [Source:HGNC Symbol;Acc:HGNC:16969]	protein_coding;retained_intron	DOID:0050687(cell_type_cancer);DOID:14566(disease_of_cellular_proliferation);DOID:162(cancer);DOID:1909(melanoma);DOID:4(disease)	R-HSA-2197645(SCARF1 (SREC-I) binds ligands);R-HSA-2247514(SCARF1:ligand is endocytosed);R-HSA-5252079(HSP110s exchange ATP for ADP on HSP70s:ADP)	7.60143	9.24947	10.8132	25.0758	32.9731	31.422	0.309197	-1.6934	6.95646e-34	3.17794e-31	down	yes
ENSG00000246640	PICART1	284080	ENST00000499842;ENST00000691013	NA	NA	NA	NA	NA	p53 inducible cancer associated RNA transcript 1 [Source:HGNC Symbol;Acc:HGNC:27576]	lncRNA	NA	NA	4.2307	4.2194	3.0785	0.724862	0.712542	0.594862	5.67279	2.50406	7.39424e-34	3.33166e-31	up	yes
ENSG00000132361	CLUH	23277	ENST00000575014;ENST00000435359;ENST00000573641;ENST00000574210;ENST00000575624;ENST00000572014;ENST00000576885;ENST00000574426;ENST00000576309;ENST00000651024;ENST00000574166;ENST00000572129;ENST00000571539	GO:0003723(RNA binding);GO:0003729(mRNA binding);GO:0005515(protein binding);GO:0005737(cytoplasm);GO:0006996(organelle organization);GO:0007005(mitochondrion organization);GO:0048312(intracellular distribution of mitochondria);GO:0048312(intracellular distribution of mitochondria)	NA	NA	NA	NA	clustered mitochondria homolog [Source:HGNC Symbol;Acc:HGNC:29094]	protein_coding;retained_intron	NA	NA	11.3082	11.5342	11.233	23.3663	24.4225	23.1554	0.480312	-1.05796	7.77981e-34	3.45802e-31	down	yes
ENSG00000158769	F11R	50848	ENST00000368026;ENST00000537746;ENST00000472573;ENST00000621309;ENST00000602966	GO:0001618(virus receptor activity);GO:0001817(regulation of cytokine production);GO:0005178(integrin binding);GO:0005515(protein binding);GO:0005886(plasma membrane);GO:0005911(cell-cell junction);GO:0005923(bicellular tight junction);GO:0006954(inflammatory response);GO:0007155(cell adhesion);GO:0007159(leukocyte cell-cell adhesion);GO:0008360(regulation of cell shape);GO:0016020(membrane);GO:0…	04514(Cell adhesion molecules);04530(Tight junction);04670(Leukocyte transendothelial migration);05120(Epithelial cell signaling in Helicobacter pylori infection);05120(Epithelial cell signaling in Helicobacter pylori infection)	NA	NA	NA	F11 receptor [Source:HGNC Symbol;Acc:HGNC:14685]	protein_coding;processed_transcript;retained_intron	DOID:0050686(organ_system_cancer);DOID:0050828(artery_disease);DOID:10763(hypertension);DOID:1287(cardiovascular_system_disease);DOID:14566(disease_of_cellular_proliferation);DOID:162(cancer);DOID:178(vascular_disease);DOID:263(kidney_cancer);DOID:326(ischemia);DOID:3996(urinary_system_cancer);DOID:4451(renal_carcinoma);DOID:4(disease);DOID:7(disease_of_anatomical_entity)	R-HSA-202718(Integrin alphaLbeta2 (LFA-1) binds F11R (JAM-A));R-HSA-202726(F11R dimerises);R-HSA-2134506(TGFBR1 is recruited to tight junctions by PARD6A);R-HSA-2134519(TGFBR2 is recruited to tight junctions after TGF-beta stimulation);R-HSA-2134532(TGFBR2 phosphorylates TGFBR1 and PARD6A);R-HSA-2160931(Disassembly of tight junctions);R-HSA-2160932(SMURF1 binds phosphorylated PARD6A);R-HSA-216093…	13.7865	14.5809	12.4764	4.92997	4.52564	5.03943	2.81778	1.49456	8.19303e-34	3.59313e-31	up	yes
ENSG00000043143	JADE2	23338	ENST00000681792;ENST00000361895;ENST00000680418;ENST00000402835;ENST00000470876;ENST00000282605;ENST00000512386;ENST00000681547;ENST00000395003;ENST00000681019;ENST00000515554;ENST00000430087;ENST00000681498;ENST00000431355;ENST00000681820;ENST00000612830	GO:0000123(histone acetyltransferase complex);GO:0000209(protein polyubiquitination);GO:0005515(protein binding);GO:0005654(nucleoplasm);GO:0006275(regulation of DNA replication);GO:0006357(regulation of transcription by RNA polymerase II);GO:0016567(protein ubiquitination);GO:0016570(histone modification);GO:0016740(transferase activity);GO:0043966(histone H3 acetylation);GO:0043981(histone H4-K…	NA	K22155	EC:2.3.2.27	NA	jade family PHD finger 2 [Source:HGNC Symbol;Acc:HGNC:22984]	retained_intron;protein_coding;nonsense_mediated_decay;processed_transcript	NA	R-HSA-3318413(KAT7-containing ING4/5 complexes acetylate Me3K-histone H3)	5.71006	5.97461	5.71901	11.7441	12.4119	12.8328	0.470511	-1.0877	8.76926e-34	3.79525e-31	down	yes
ENSG00000176678	FOXL1	2300	ENST00000320241;ENST00000593625	GO:0000785(chromatin);GO:0000978(RNA polymerase II cis-regulatory region sequence-specific DNA binding);GO:0000981(DNA-binding transcription factor activity, RNA polymerase II-specific);GO:0003677(DNA binding);GO:0003700(DNA-binding transcription factor activity);GO:0005634(nucleus);GO:0006355(regulation of DNA-templated transcription);GO:0006357(regulation of transcription by RNA polymerase II);…	NA	NA	NA	Fork_head	forkhead box L1 [Source:HGNC Symbol;Acc:HGNC:3817]	protein_coding	NA	NA	12.0531	12.8326	12.3558	4.78103	4.71153	4.09317	2.74123	1.45482	9.54347e-34	4.07667e-31	up	yes
ENSG00000210144	MT-TY		ENST00000387409	GO:0006412(translation);GO:0030533(triplet codon-amino acid adaptor activity)	NA	NA	NA	NA	mitochondrially encoded tRNA-Tyr (UAU/C) [Source:HGNC Symbol;Acc:HGNC:7502]	Mt_tRNA	NA	NA	2171.74	2335.98	2265.64	993.026	1013.55	1035.3	2.22671	1.15491	1.03195e-33	4.35166e-31	up	yes
ENSG00000012822	CALCOCO1	57658	ENST00000548263;ENST00000550804;ENST00000549935;ENST00000546774;ENST00000262059;ENST00000548177;ENST00000546443;ENST00000552282;ENST00000549613;ENST00000553154;ENST00000548431;ENST00000549173;ENST00000547988	GO:0000785(chromatin);GO:0000976(transcription cis-regulatory region binding);GO:0000978(RNA polymerase II cis-regulatory region sequence-specific DNA binding);GO:0003682(chromatin binding);GO:0003712(transcription coregulator activity);GO:0003713(transcription coactivator activity);GO:0005515(protein binding);GO:0005634(nucleus);GO:0005737(cytoplasm);GO:0005829(cytosol);GO:0007165(signal transdu…	NA	NA	NA	NA	calcium binding and coiled-coil domain 1 [Source:HGNC Symbol;Acc:HGNC:29306]	protein_coding;retained_intron	NA	NA	2.55842	2.79977	2.64408	0.868355	0.880672	0.935488	2.9809	1.57575	1.1408e-33	4.74976e-31	up	yes
ENSG00000170873	MTSS1	9788	ENST00000518547;ENST00000378017;ENST00000520094;ENST00000523587;ENST00000431961;ENST00000520771;ENST00000524090;ENST00000522722;ENST00000325064;ENST00000524243;ENST00000472084;ENST00000522162;ENST00000519226;ENST00000523179	GO:0001726(ruffle);GO:0003779(actin binding);GO:0003785(actin monomer binding);GO:0005102(signaling receptor binding);GO:0005515(protein binding);GO:0005543(phospholipid binding);GO:0005737(cytoplasm);GO:0005856(cytoskeleton);GO:0007009(plasma membrane organization);GO:0007155(cell adhesion);GO:0007169(transmembrane receptor protein tyrosine kinase signaling pathway);GO:0015629(actin cytoskeleton…	NA	NA	NA	NA	MTSS I-BAR domain containing 1 [Source:HGNC Symbol;Acc:HGNC:20443]	protein_coding;processed_transcript;retained_intron	DOID:0050686(organ_system_cancer);DOID:14566(disease_of_cellular_proliferation);DOID:162(cancer);DOID:3119(gastrointestinal_system_cancer);DOID:3571(liver_cancer);DOID:4(disease);DOID:684(hepatocellular_carcinoma);DOID:686(liver_carcinoma)	NA	15.1946	14.2813	14.3262	5.90565	6.55237	5.78143	2.4015	1.26394	1.1829e-33	4.86349e-31	up	yes
ENSG00000186866	POFUT2	23275	ENST00000334538;ENST00000331343;ENST00000476653;ENST00000471540;ENST00000460932;ENST00000615172;ENST00000612472;ENST00000349485;ENST00000493811;ENST00000468360;ENST00000485190;ENST00000451615;ENST00000463917	GO:0001707(mesoderm formation);GO:0005783(endoplasmic reticulum);GO:0005789(endoplasmic reticulum membrane);GO:0005794(Golgi apparatus);GO:0005975(carbohydrate metabolic process);GO:0006004(fucose metabolic process);GO:0006486(protein glycosylation);GO:0008417(fucosyltransferase activity);GO:0010468(regulation of gene expression);GO:0010717(regulation of epithelial to mesenchymal transition);GO:0…	00514(Other types of O-glycan biosynthesis);00514(Other types of O-glycan biosynthesis)	K03691	EC:2.4.1.221	NA	protein O-fucosyltransferase 2 [Source:HGNC Symbol;Acc:HGNC:14683]	nonsense_mediated_decay;protein_coding;processed_transcript	NA	R-HSA-5173192(POFUT2 transfers fucose to TSR domain-containing proteins)	17.0767	19.644	17.0487	6.97566	6.86379	7.0288	2.57661	1.36547	1.26453e-33	5.13492e-31	up	yes
ENSG00000164211	STARD4	134429	ENST00000296632;ENST00000511137;ENST00000502322;ENST00000509887;ENST00000502931;ENST00000505803;ENST00000511569;ENST00000512160;ENST00000510346;ENST00000511436;ENST00000508215;ENST00000455172	GO:0005515(protein binding);GO:0005737(cytoplasm);GO:0005783(endoplasmic reticulum);GO:0005829(cytosol);GO:0006869(lipid transport);GO:0008289(lipid binding);GO:0010879(cholesterol transport involved in cholesterol storage);GO:0015485(cholesterol binding);GO:0031410(cytoplasmic vesicle);GO:0032367(intracellular cholesterol transport);GO:0070508(cholesterol import);GO:0070859(positive regulation o…	NA	NA	NA	NA	StAR related lipid transfer domain containing 4 [Source:HGNC Symbol;Acc:HGNC:18058]	protein_coding;nonsense_mediated_decay;processed_transcript;retained_intron	NA	R-HSA-196126(CHOL translocates from cytosol to mitochondrial intermembrane space)	15.8114	15.424	18.0924	6.29245	6.60893	6.96148	2.48342	1.31233	1.73485e-33	6.95887e-31	up	yes
ENSG00000188177	ZC3H6	376940	ENST00000409871;ENST00000343936;ENST00000502881;ENST00000476511	GO:0000785(chromatin);GO:0003674(molecular_function);GO:0003723(RNA binding);GO:0005575(cellular_component);GO:0005634(nucleus);GO:0008150(biological_process);GO:0045892(negative regulation of DNA-templated transcription);GO:0046872(metal ion binding);GO:0046872(metal ion binding)	NA	NA	NA	NA	zinc finger CCCH-type containing 6 [Source:HGNC Symbol;Acc:HGNC:24762]	protein_coding;processed_transcript;retained_intron	NA	NA	1.63596	1.92197	2.15283	0.299962	0.404127	0.484151	4.80606	2.26485	3.9972e-33	1.58405e-30	up	yes
ENSG00000205133	TRIQK	286144	ENST00000518748;ENST00000519069;ENST00000378861;ENST00000521988;ENST00000524260;ENST00000519969;ENST00000521617;ENST00000524037;ENST00000517858;ENST00000523375;ENST00000522903;ENST00000520384;ENST00000520430;ENST00000524107;ENST00000517751;ENST00000537541;ENST00000523580;ENST00000517540;ENST00000519792;ENST00000523060;ENST00000522925;ENST00000518400	GO:0005783(endoplasmic reticulum);GO:0005789(endoplasmic reticulum membrane);GO:0016020(membrane);GO:0016021(integral component of membrane);GO:0016021(integral component of membrane)	NA	NA	NA	NA	triple QxxK/R motif containing [Source:HGNC Symbol;Acc:HGNC:27828]	protein_coding;retained_intron;processed_transcript	NA	NA	11.8076	11.5011	12.7458	4.76534	5.3105	5.28087	2.3478	1.23131	6.28482e-33	2.46096e-30	up	yes
ENSG00000260285	TRMT61A-DT		ENST00000568177	NA	NA	NA	NA	NA	TRMT61A divergent transcript [Source:HGNC Symbol;Acc:HGNC:56082]	lncRNA	NA	NA	2.28194	1.82845	1.76362	0.280236	0.178227	0.267144	8.09531	3.01709	6.9347e-33	2.68348e-30	up	yes
ENSG00000162772	ATF3	467	ENST00000341491;ENST00000465155;ENST00000492118;ENST00000366983;ENST00000613104;ENST00000613954;ENST00000336937	GO:0000122(negative regulation of transcription by RNA polymerase II);GO:0000785(chromatin);GO:0000976(transcription cis-regulatory region binding);GO:0000977(RNA polymerase II transcription regulatory region sequence-specific DNA binding);GO:0000978(RNA polymerase II cis-regulatory region sequence-specific DNA binding);GO:0000981(DNA-binding transcription factor activity, RNA polymerase II-speci…	NA	NA	NA	TF_bZIP	activating transcription factor 3 [Source:HGNC Symbol;Acc:HGNC:785]	protein_coding;retained_intron;processed_transcript	DOID:0014667(disease_of_metabolism);DOID:0050686(organ_system_cancer);DOID:0050687(cell_type_cancer);DOID:0060158(acquired_metabolic_disease);DOID:0080015(physical_disorder);DOID:10892(hypospadias);DOID:14566(disease_of_cellular_proliferation);DOID:162(cancer);DOID:1909(melanoma);DOID:2154(nephroblastoma);DOID:263(kidney_cancer);DOID:2994(germ_cell_cancer);DOID:374(nutrition_disease);DOID:3996(ur…	R-HSA-1791173(Expression of ATF3);R-HSA-9653893(ATF4, CEBPB, and ATF3 bind the CHAC1 promoter);R-HSA-9653894(Expression of CHAC1)	5.7986	4.1009	3.26861	0.593956	0.578142	0.752503	6.84199	2.77442	7.22322e-33	2.76263e-30	up	yes
ENSG00000138074	SLC5A6	8884	ENST00000310574;ENST00000401463;ENST00000412471;ENST00000464538;ENST00000461757;ENST00000488743;ENST00000408041;ENST00000481751;ENST00000476319;ENST00000414408;ENST00000426119;ENST00000432106;ENST00000428518;ENST00000442731;ENST00000492069;ENST00000430186	GO:0005515(protein binding);GO:0005886(plasma membrane);GO:0005887(integral component of plasma membrane);GO:0006811(ion transport);GO:0006814(sodium ion transport);GO:0008523(sodium-dependent multivitamin transmembrane transporter activity);GO:0009925(basal plasma membrane);GO:0012506(vesicle membrane);GO:0015225(biotin transmembrane transporter activity);GO:0015233(pantothenate transmembrane tr…	04977(Vitamin digestion and absorption);04977(Vitamin digestion and absorption)	NA	NA	NA	solute carrier family 5 member 6 [Source:HGNC Symbol;Acc:HGNC:11041]	protein_coding;retained_intron	NA	R-HSA-199206(SLC5A6 cotransports extracellular PanK and 2Na+ to cytosol);R-HSA-199219(SLC5A6 cotransports extracellular Btn and 2xNa+ to cytosol);R-HSA-429581(SLC5A6 transports vitamins from extracellular region to cytosol)	3.39957	3.41308	3.41031	7.64332	8.16442	7.69404	0.434987	-1.20096	1.18803e-32	4.49159e-30	down	yes
ENSG00000177103	DSCAML1	57453	ENST00000651296;ENST00000525836;ENST00000321322	GO:0001709(cell fate determination);GO:0005515(protein binding);GO:0005615(extracellular space);GO:0005886(plasma membrane);GO:0007155(cell adhesion);GO:0007156(homophilic cell adhesion via plasma membrane adhesion molecules);GO:0007399(nervous system development);GO:0007409(axonogenesis);GO:0007411(axon guidance);GO:0007417(central nervous system development);GO:0007420(brain development);GO:000…	NA	NA	NA	NA	DS cell adhesion molecule like 1 [Source:HGNC Symbol;Acc:HGNC:14656]	protein_coding	NA	R-HSA-376122(DSCAM/DSCAML1 homodimerization)	9.57992	9.05635	8.36474	3.41778	3.62431	3.30242	2.61018	1.38415	1.37104e-32	5.12459e-30	up	yes
ENSG00000168300	PCMTD1	115294	ENST00000522514;ENST00000519559;ENST00000519975;ENST00000521046;ENST00000360540;ENST00000521344;ENST00000519554	GO:0004719(protein-L-isoaspartate (D-aspartate) O-methyltransferase activity);GO:0005515(protein binding);GO:0005737(cytoplasm);GO:0006479(protein methylation);GO:0016020(membrane);GO:0036211(protein modification process);GO:0036211(protein modification process)	NA	NA	NA	NA	protein-L-isoaspartate (D-aspartate) O-methyltransferase domain containing 1 [Source:HGNC Symbol;Acc:HGNC:30483]	protein_coding;processed_transcript;retained_intron	NA	NA	5.66403	6.02117	6.99542	2.00977	2.17962	2.34236	2.85997	1.516	1.52555e-32	5.638e-30	up	yes
ENSG00000163636	PSMD6	9861	ENST00000295901;ENST00000492933;ENST00000476464;ENST00000463139;ENST00000497315;ENST00000467853;ENST00000394431;ENST00000482510;ENST00000475036;ENST00000480205;ENST00000497323;ENST00000478185	GO:0000502(proteasome complex);GO:0005515(protein binding);GO:0005576(extracellular region);GO:0005654(nucleoplasm);GO:0005829(cytosol);GO:0005838(proteasome regulatory particle);GO:0022624(proteasome accessory complex);GO:0030234(enzyme regulator activity);GO:0034774(secretory granule lumen);GO:0043161(proteasome-mediated ubiquitin-dependent protein catabolic process);GO:0050790(regulation of ca…	03050(Proteasome);05010(Alzheimer disease);05012(Parkinson disease);05014(Amyotrophic lateral sclerosis);05016(Huntington disease);05017(Spinocerebellar ataxia);05020(Prion disease);05022(Pathways of neurodegeneration - multiple diseases);05169(Epstein-Barr virus infection);05169(Epstein-Barr virus infection)	NA	NA	NA	proteasome 26S subunit, non-ATPase 6 [Source:HGNC Symbol;Acc:HGNC:9564]	protein_coding;retained_intron	NA	R-HSA-1168640(Ubiquitinated IkB is degraded);R-HSA-1234159(Proteasome proteolyzes ub-HIF-alpha);R-HSA-1236935(Proteasomal cleavage of substrate);R-HSA-1236970(Proteasomal clevage of exogenous antigen);R-HSA-1504193(Ubiquitinated DVL is degraded by the proteasome);R-HSA-174058(Degradation of multiubiquitinated Cdh1);R-HSA-174105(Degradation of multiubiquitinated cell cycle proteins);R-HSA-174202(D…	3.70408	3.7718	3.66291	8.25886	7.97289	8.32826	0.453534	-1.14072	2.03628e-32	7.44192e-30	down	yes
ENSG00000133103	COG6	57511	ENST00000455146;ENST00000416691;ENST00000465775;ENST00000356576;ENST00000460701;ENST00000536488;ENST00000537156;ENST00000422759;ENST00000543804;ENST00000543790	GO:0000139(Golgi membrane);GO:0000301(retrograde transport, vesicle recycling within Golgi);GO:0005515(protein binding);GO:0005794(Golgi apparatus);GO:0006891(intra-Golgi vesicle-mediated transport);GO:0007030(Golgi organization);GO:0015031(protein transport);GO:0016020(membrane);GO:0017119(Golgi transport complex);GO:0032588(trans-Golgi network membrane);GO:0070085(glycosylation);GO:0070085(glyc…	NA	NA	NA	NA	component of oligomeric golgi complex 6 [Source:HGNC Symbol;Acc:HGNC:18621]	protein_coding;processed_transcript;nonsense_mediated_decay	NA	R-HSA-6809006(Vesicle is tethered through binding GOLGA2:GORASP1, GOLGB1 and the COG complex);R-HSA-6809010(COPI vesicle uncoating);R-HSA-6809011(cis-Golgi t-SNAREs bind YKT6 on tethered vesicle);R-HSA-6811431(RAB6:GTP binds the GARP and COG complexes, t-SNAREs and endosome-derived vesicles);R-HSA-6811433(The COG tethering complex interacts with numerous SNAREs at the Golgi membrane);R-HSA-681468…	5.60922	6.20714	6.76279	1.61917	2.22339	2.0056	3.17692	1.66763	2.12259e-32	7.67213e-30	up	yes
ENSG00000118257	NRP2	8828,4753	ENST00000272849;ENST00000357785;ENST00000357118;ENST00000360409;ENST00000485684;ENST00000450507;ENST00000417189;ENST00000478013;ENST00000483917;ENST00000468256;ENST00000464003;ENST00000467850;ENST00000477199;ENST00000460987;ENST00000472299	GO:0001525(angiogenesis);GO:0001764(neuron migration);GO:0001938(positive regulation of endothelial cell proliferation);GO:0002116(semaphorin receptor complex);GO:0003148(outflow tract septum morphogenesis);GO:0005021(vascular endothelial growth factor receptor activity);GO:0005515(protein binding);GO:0005576(extracellular region);GO:0005886(plasma membrane);GO:0007155(cell adhesion);GO:0007399(n…	NA	NA	NA	NA	neuropilin 2 [Source:HGNC Symbol;Acc:HGNC:8005]	protein_coding;processed_transcript;retained_intron	DOID:0050686(organ_system_cancer);DOID:0050687(cell_type_cancer);DOID:0060037(developmental_disorder_of_mental_health);DOID:0060040(pervasive_developmental_disorder);DOID:0060041(autism_spectrum_disorder);DOID:0060083(immune_system_cancer);DOID:0080001(bone_disease);DOID:1240(leukemia);DOID:12849(autistic_disorder);DOID:14566(disease_of_cellular_proliferation);DOID:150(disease_of_mental_health);D…	R-HSA-195418(NRP-2 associates with VEGFR1 forming complexes on cell surface);R-HSA-549060(NrCAM binds Neuropilin-2)	41.7522	49.7197	45.2779	18.5894	19.7656	19.6827	2.35622	1.23648	3.86421e-32	1.38154e-29	up	yes
ENSG00000162496	DHRS3	9249	ENST00000616661;ENST00000482265;ENST00000430996;ENST00000464917	GO:0000166(nucleotide binding);GO:0001523(retinoid metabolic process);GO:0003151(outflow tract morphogenesis);GO:0004745(NAD-retinol dehydrogenase activity);GO:0005789(endoplasmic reticulum membrane);GO:0005811(lipid droplet);GO:0006629(lipid metabolic process);GO:0007601(visual perception);GO:0009055(electron transfer activity);GO:0016020(membrane);GO:0016021(integral component of membrane);GO:0…	00830(Retinol metabolism);01100(Metabolic pathways);01240(Biosynthesis of cofactors);01240(Biosynthesis of cofactors)	K11146	EC:1.1.1.300	NA	dehydrogenase/reductase 3 [Source:HGNC Symbol;Acc:HGNC:17693]	protein_coding;retained_intron	DOID:0050686(organ_system_cancer);DOID:14566(disease_of_cellular_proliferation);DOID:162(cancer);DOID:170(endocrine_gland_cancer);DOID:1781(thyroid_cancer);DOID:3963(thyroid_carcinoma);DOID:3969(papillary_thyroid_carcinoma);DOID:4(disease)	R-HSA-2465940(atRAL is reduced to atROL);R-HSA-5419165(RDH11,14,DHRS3,DRHS4 reduce atRAL to atROL)	4.52197	3.30698	2.12053	0.335124	0.240829	0.343446	10.8217	3.43586	3.93186e-32	1.39061e-29	up	yes
ENSG00000110104	CCDC86	79080	ENST00000227520;ENST00000649393;ENST00000545580	GO:0003723(RNA binding);GO:0005515(protein binding);GO:0005634(nucleus);GO:0005654(nucleoplasm);GO:0005694(chromosome);GO:0005730(nucleolus);GO:0005730(nucleolus)	NA	NA	NA	NA	coiled-coil domain containing 86 [Source:HGNC Symbol;Acc:HGNC:28359]	protein_coding;retained_intron	NA	NA	11.0098	8.3937	8.91329	29.0304	27.3286	25.9507	0.344027	-1.53941	4.27812e-32	1.49698e-29	down	yes
ENSG00000120438	TCP1	6950	ENST00000321394;ENST00000537390;ENST00000543532;ENST00000546204;ENST00000545764;ENST00000546023;ENST00000536394;ENST00000536607;ENST00000539948;ENST00000467544;ENST00000539756;ENST00000538530;ENST00000392168;ENST00000536807;ENST00000544255	GO:0000166(nucleotide binding);GO:0000242(pericentriolar material);GO:0000792(heterochromatin);GO:0001669(acrosomal vesicle);GO:0002199(zona pellucida receptor complex);GO:0003723(RNA binding);GO:0005515(protein binding);GO:0005524(ATP binding);GO:0005730(nucleolus);GO:0005737(cytoplasm);GO:0005794(Golgi apparatus);GO:0005813(centrosome);GO:0005815(microtubule organizing center);GO:0005829(cytoso…	NA	NA	NA	NA	t-complex 1 [Source:HGNC Symbol;Acc:HGNC:11655]	protein_coding;processed_transcript;retained_intron;nonsense_mediated_decay	NA	R-HSA-389954(Hydrolysis of ATP and release of tubulin folding intermediate from CCT/TriC);R-HSA-389961(ADP is exchanged for ATP in the (ADP:CCT/TriC):tubulin complex);R-HSA-389970(Actin/tubulin:prefoldin complex associates with CCT/TriC);R-HSA-390453(Hydrolysis of ATP and release of folded actin from CCT/TriC);R-HSA-390459(Exchange of ADP for ATP in CCT/TriC:actin complex);R-HSA-390470(Associatio…	30.8055	31.9857	33.579	60.7116	66.8598	66.1889	0.497369	-1.00761	4.44365e-32	1.53853e-29	down	yes
ENSG00000138623	SEMA7A	8482	ENST00000261918;ENST00000543145;ENST00000569617	GO:0001649(osteoblast differentiation);GO:0001755(neural crest cell migration);GO:0001934(positive regulation of protein phosphorylation);GO:0005178(integrin binding);GO:0005515(protein binding);GO:0005615(extracellular space);GO:0005886(plasma membrane);GO:0005887(integral component of plasma membrane);GO:0006468(protein phosphorylation);GO:0006954(inflammatory response);GO:0006955(immune respon…	04360(Axon guidance);04360(Axon guidance)	NA	NA	NA	semaphorin 7A (John Milton Hagen blood group) [Source:HGNC Symbol;Acc:HGNC:10741]	protein_coding;retained_intron	NA	R-HSA-434989(SEMA7A binds to PLXNC1);R-HSA-434990(SEMA7A binds to integrin alpha1beta1)	19.9071	19.898	21.3977	39.9324	42.892	41.0837	0.493937	-1.0176	4.94799e-32	1.69531e-29	down	yes
ENSG00000161547	SRSF2	6427	ENST00000359995;ENST00000508921;ENST00000585202;ENST00000452355;ENST00000586778;ENST00000582449;ENST00000592676;ENST00000392485;ENST00000589919	GO:0000381(regulation of alternative mRNA splicing, via spliceosome);GO:0000398(mRNA splicing, via spliceosome);GO:0003676(nucleic acid binding);GO:0003714(transcription corepressor activity);GO:0003723(RNA binding);GO:0005515(protein binding);GO:0005634(nucleus);GO:0005654(nucleoplasm);GO:0005737(cytoplasm);GO:0005829(cytosol);GO:0006397(mRNA processing);GO:0008380(RNA splicing);GO:0016607(nucle…	03040(Spliceosome);05168(Herpes simplex virus 1 infection);05168(Herpes simplex virus 1 infection)	NA	NA	NA	serine and arginine rich splicing factor 2 [Source:HGNC Symbol;Acc:HGNC:10783]	protein_coding;nonsense_mediated_decay;retained_intron	DOID:0014667(disease_of_metabolism);DOID:3652(Leigh_disease);DOID:4(disease);DOID:655(inherited_metabolic_disorder);DOID:700(mitochondrial_metabolism_disease)	R-HSA-156661(Formation of Exon Junction Complex);R-HSA-159101(NXF1:NXT1 (TAP:p15) binds capped mRNA:CBC:EJC:TREX (minus DDX39B));R-HSA-72107(Formation of the Spliceosomal E complex);R-HSA-72124(Formation of the Spliceosomal A Complex);R-HSA-72127(Formation of the Spliceosomal B Complex);R-HSA-72130(Formation of an intermediate Spliceosomal C complex);R-HSA-72139(Formation of the active Spliceosom…	30.6157	37.4525	38.8364	104.006	100.36	87.3453	0.366473	-1.44822	7.45715e-32	2.52867e-29	down	yes
ENSG00000146731	CCT6A	908	ENST00000275603;ENST00000335503;ENST00000466479;ENST00000494736;ENST00000492618;ENST00000462133;ENST00000466572;ENST00000493855;ENST00000482776	GO:0000166(nucleotide binding);GO:0003723(RNA binding);GO:0005515(protein binding);GO:0005524(ATP binding);GO:0005737(cytoplasm);GO:0005829(cytosol);GO:0005832(chaperonin-containing T-complex);GO:0005874(microtubule);GO:0006457(protein folding);GO:0016887(ATP hydrolysis activity);GO:0032212(positive regulation of telomere maintenance via telomerase);GO:0044183(protein folding chaperone);GO:005082…	NA	NA	NA	NA	chaperonin containing TCP1 subunit 6A [Source:HGNC Symbol;Acc:HGNC:1620]	protein_coding;retained_intron;processed_transcript	DOID:0050687(cell_type_cancer);DOID:14566(disease_of_cellular_proliferation);DOID:162(cancer);DOID:1749(squamous_cell_carcinoma);DOID:305(carcinoma);DOID:4(disease)	R-HSA-389954(Hydrolysis of ATP and release of tubulin folding intermediate from CCT/TriC);R-HSA-389961(ADP is exchanged for ATP in the (ADP:CCT/TriC):tubulin complex);R-HSA-389970(Actin/tubulin:prefoldin complex associates with CCT/TriC);R-HSA-390453(Hydrolysis of ATP and release of folded actin from CCT/TriC);R-HSA-390459(Exchange of ADP for ATP in CCT/TriC:actin complex);R-HSA-390470(Associatio…	49.7508	48.094	55.1692	101.291	106.398	110.433	0.480991	-1.05592	8.76347e-32	2.94131e-29	down	yes
ENSG00000004864	SLC25A13	10165	ENST00000265631;ENST00000487710;ENST00000416240;ENST00000490072;ENST00000494085;ENST00000492869;ENST00000472162;ENST00000484495	GO:0003333(amino acid transmembrane transport);GO:0005313(L-glutamate transmembrane transporter activity);GO:0005509(calcium ion binding);GO:0005739(mitochondrion);GO:0005743(mitochondrial inner membrane);GO:0005887(integral component of plasma membrane);GO:0006094(gluconeogenesis);GO:0006754(ATP biosynthetic process);GO:0006839(mitochondrial transport);GO:0009066(aspartate family amino acid meta…	NA	NA	NA	NA	solute carrier family 25 member 13 [Source:HGNC Symbol;Acc:HGNC:10983]	protein_coding;processed_transcript;nonsense_mediated_decay	DOID:0014667(disease_of_metabolism);DOID:0050686(organ_system_cancer);DOID:0060158(acquired_metabolic_disease);DOID:13580(cholestasis);DOID:14566(disease_of_cellular_proliferation);DOID:162(cancer);DOID:1852(intrahepatic_cholestasis);DOID:225(syndrome);DOID:3118(hepatobiliary_disease);DOID:3119(gastrointestinal_system_cancer);DOID:3211(lysosomal_storage_disease);DOID:3571(liver_cancer);DOID:374(n…	R-HSA-1299484(TIMM8:TIMM13 chaperones hydrophobic proteins);R-HSA-372448(SLC25A12,13 exchange cytosolic L-Glu for mitochondrial matrix L-Asp)	9.36033	10.0831	11.4753	22.9405	25.3329	26.0539	0.415981	-1.26541	1.21051e-31	4.02182e-29	down	yes
ENSG00000153832	FBXO36	130888	ENST00000283946;ENST00000373652;ENST00000465090	GO:0005515(protein binding);GO:0005515(protein binding)	NA	NA	NA	NA	F-box protein 36 [Source:HGNC Symbol;Acc:HGNC:27020]	protein_coding;retained_intron	NA	NA	2.13537	2.22931	2.36874	0.471296	0.515385	0.528055	4.44528	2.15227	1.26484e-31	4.16032e-29	up	yes
ENSG00000006459	KDM7A	80853	ENST00000397560;ENST00000472616;ENST00000478996	GO:0003712(transcription coregulator activity);GO:0005506(iron ion binding);GO:0005634(nucleus);GO:0005654(nucleoplasm);GO:0005730(nucleolus);GO:0006325(chromatin organization);GO:0006357(regulation of transcription by RNA polymerase II);GO:0006482(protein demethylation);GO:0007399(nervous system development);GO:0008270(zinc ion binding);GO:0016491(oxidoreductase activity);GO:0016706(2-oxoglutara…	NA	K11445	EC:1.14.11.65	NA	lysine demethylase 7A [Source:HGNC Symbol;Acc:HGNC:22224]	protein_coding;nonsense_mediated_decay;retained_intron	NA	R-HSA-4724284(KDM3A, KDM3B, KDM7A, PHF2:ARID5B, PHF8 demethylate MeK10-histone H3);R-HSA-4754187(KDM6A, KDM6B, KDM7A demethylate Me2K28-histone H3);R-HSA-5661115(KDM3A, KDM3B, KDM7A, PHF2:ARID5B, PHF8 demethylate Me2K10-histone H3);R-HSA-5661121(KDM6A, KDM6B, KDM7A demethylate Me3K28-histone H3);R-HSA-6802927(BRAF and RAF fusion mutant dimers are phosphorylated);R-HSA-6802932(Dissociation of BRAF…	1.49506	1.50864	1.57905	0.276109	0.384373	0.408929	4.2853	2.0994	1.66963e-31	5.43738e-29	up	yes
ENSG00000124370	MCEE	84693	ENST00000462609;ENST00000494660;ENST00000244217;ENST00000413592;ENST00000486135	GO:0004493(methylmalonyl-CoA epimerase activity);GO:0005515(protein binding);GO:0005739(mitochondrion);GO:0005759(mitochondrial matrix);GO:0016853(isomerase activity);GO:0019626(short-chain fatty acid catabolic process);GO:0046491(L-methylmalonyl-CoA metabolic process);GO:0046872(metal ion binding);GO:0046872(metal ion binding)	00280(Valine, leucine and isoleucine degradation);00630(Glyoxylate and dicarboxylate metabolism);00640(Propanoate metabolism);01100(Metabolic pathways);01200(Carbon metabolism);01200(Carbon metabolism)	K05606	EC:5.1.99.1	NA	methylmalonyl-CoA epimerase [Source:HGNC Symbol;Acc:HGNC:16732]	processed_transcript;protein_coding	NA	R-HSA-71020(D-methylmalonyl-CoA <=> L-methylmalonyl-CoA)	11.457	10.7928	10.2384	3.11868	2.45956	2.39223	4.07606	2.02718	1.87845e-31	6.05744e-29	up	yes
ENSG00000101199	ARFGAP1	55738,26286	ENST00000370283;ENST00000518691;ENST00000395285;ENST00000519531;ENST00000522959;ENST00000524192;ENST00000520485;ENST00000353546;ENST00000518794;ENST00000519604;ENST00000518618;ENST00000523114;ENST00000519273;ENST00000550188;ENST00000522403;ENST00000520022;ENST00000518601;ENST00000549047;ENST00000370275	GO:0000139(Golgi membrane);GO:0005096(GTPase activator activity);GO:0005515(protein binding);GO:0005737(cytoplasm);GO:0005794(Golgi apparatus);GO:0005829(cytosol);GO:0015031(protein transport);GO:0016192(vesicle-mediated transport);GO:0030100(regulation of endocytosis);GO:0032012(regulation of ARF protein signal transduction);GO:0045202(synapse);GO:0046872(metal ion binding);GO:0050790(regulation…	04144(Endocytosis);04144(Endocytosis)	NA	NA	NA	ADP ribosylation factor GTPase activating protein 1 [Source:HGNC Symbol;Acc:HGNC:15852]	protein_coding;retained_intron;nonsense_mediated_decay;processed_transcript	NA	R-HSA-1791064(Expression of ARFGAP1 (GAP));R-HSA-6807875(ARFGAP, cargo, v-SNAREs and p24 proteins bind nascent COPI complex);R-HSA-6807877(ARFGAPs stimulate ARF GTPase activity);R-HSA-6811417(ARFGAP, cargo, vSNARES and p24 proteins bind COPI vesicles at Golgi);R-HSA-6811418(ARFGAPs stimulate ARF GTPase activity at the Golgi membrane);R-HSA-8856808(Recruitment of AP-2 complex and clathrin)	30.4323	32.8936	28.5101	12.836	13.0076	12.1461	2.41739	1.27345	2.25499e-31	7.20109e-29	up	yes
ENSG00000132603	NIP7	51388	ENST00000254940;ENST00000562523;ENST00000563364;ENST00000254941;ENST00000562131;ENST00000569637;ENST00000565034	GO:0003723(RNA binding);GO:0005515(protein binding);GO:0005634(nucleus);GO:0005654(nucleoplasm);GO:0005730(nucleolus);GO:0005829(cytosol);GO:0030687(preribosome, large subunit precursor);GO:0042254(ribosome biogenesis);GO:0042255(ribosome assembly);GO:0042273(ribosomal large subunit biogenesis);GO:0042273(ribosomal large subunit biogenesis)	NA	NA	NA	NA	nucleolar pre-rRNA processing protein NIP7 [Source:HGNC Symbol;Acc:HGNC:24328]	protein_coding;retained_intron	NA	R-HSA-6791221(30S pre-rRNA is nucleolytically processed at site 1 to yield 21S pre-rRNA)	4.82446	4.59033	5.29876	13.9322	12.3072	12.0482	0.384289	-1.37973	2.38157e-31	7.53217e-29	down	yes
ENSG00000044090	CUL7	9820	ENST00000685042;ENST00000689256;ENST00000683242;ENST00000478630;ENST00000688302;ENST00000673753;ENST00000683493;ENST00000687225;ENST00000674134;ENST00000674100;ENST00000674112;ENST00000688707;ENST00000690231;ENST00000683160;ENST00000686442;ENST00000265348;ENST00000692002;ENST00000683320	GO:0000226(microtubule cytoskeleton organization);GO:0000281(mitotic cytokinesis);GO:0001570(vasculogenesis);GO:0001837(epithelial to mesenchymal transition);GO:0001890(placenta development);GO:0005515(protein binding);GO:0005680(anaphase-promoting complex);GO:0005737(cytoplasm);GO:0005794(Golgi apparatus);GO:0005813(centrosome);GO:0005815(microtubule organizing center);GO:0005829(cytosol);GO:000…	04120(Ubiquitin mediated proteolysis);04120(Ubiquitin mediated proteolysis)	NA	NA	NA	cullin 7 [Source:HGNC Symbol;Acc:HGNC:21024]	nonsense_mediated_decay;retained_intron;protein_coding	DOID:0050828(artery_disease);DOID:10591(pre_eclampsia);DOID:10763(hypertension);DOID:1287(cardiovascular_system_disease);DOID:178(vascular_disease);DOID:225(syndrome);DOID:4(disease);DOID:7(disease_of_anatomical_entity)	R-HSA-1791058(Expression of Cullin-7);R-HSA-8956026(CUL9:RBX1 ubiquitinates BIRC5);R-HSA-8956050(NEDD8-CUL9:RBX1 binds CUL7:CCDC8:OBSL1);R-HSA-983140(Transfer of Ub from E2 to substrate and release of E2);R-HSA-983147(Release of E3 from polyubiquitinated substrate);R-HSA-983156(Polyubiquitination of substrate);R-HSA-983157(Interaction of E3 with substrate and E2-Ub complex)	9.72998	10.3154	8.02773	2.70826	3.1549	3.30253	3.06285	1.61487	4.601e-31	1.4413e-28	up	yes
ENSG00000136450	SRSF1	6426	ENST00000258962;ENST00000578430;ENST00000581979;ENST00000584773;ENST00000584668;ENST00000582730;ENST00000581497;ENST00000583741	GO:0000380(alternative mRNA splicing, via spliceosome);GO:0000395(mRNA 5'-splice site recognition);GO:0000398(mRNA splicing, via spliceosome);GO:0003676(nucleic acid binding);GO:0003723(RNA binding);GO:0003729(mRNA binding);GO:0005515(protein binding);GO:0005634(nucleus);GO:0005654(nucleoplasm);GO:0005681(spliceosomal complex);GO:0005737(cytoplasm);GO:0006376(mRNA splice site selection);GO:000639…	03040(Spliceosome);04657(IL-17 signaling pathway);05168(Herpes simplex virus 1 infection);05168(Herpes simplex virus 1 infection)	NA	NA	NA	serine and arginine rich splicing factor 1 [Source:HGNC Symbol;Acc:HGNC:10780]	protein_coding;retained_intron;nonsense_mediated_decay;processed_transcript	DOID:0050155(sensory_system_disease);DOID:0050686(organ_system_cancer);DOID:0050815(eye_adnexa_disease);DOID:0060083(immune_system_cancer);DOID:1240(leukemia);DOID:14566(disease_of_cellular_proliferation);DOID:1492(eye_and_adnexa_disease);DOID:162(cancer);DOID:2531(hematologic_cancer);DOID:4(disease);DOID:530(eyelid_disease);DOID:7(disease_of_anatomical_entity);DOID:863(nervous_system_disease);DO…	R-HSA-156661(Formation of Exon Junction Complex);R-HSA-159101(NXF1:NXT1 (TAP:p15) binds capped mRNA:CBC:EJC:TREX (minus DDX39B));R-HSA-72107(Formation of the Spliceosomal E complex);R-HSA-72124(Formation of the Spliceosomal A Complex);R-HSA-72127(Formation of the Spliceosomal B Complex);R-HSA-72130(Formation of an intermediate Spliceosomal C complex);R-HSA-72139(Formation of the active Spliceosom…	29.2849	33.2148	34.9699	71.368	70.1258	71.6694	0.457254	-1.12893	5.08901e-31	1.57913e-28	down	yes
ENSG00000087269	NOP14	8602	ENST00000416614;ENST00000507120;ENST00000314262	GO:0000447(endonucleolytic cleavage in ITS1 to separate SSU-rRNA from 5.8S rRNA and LSU-rRNA from tricistronic rRNA transcript (SSU-rRNA, 5.8S rRNA, LSU-rRNA));GO:0000462(maturation of SSU-rRNA from tricistronic rRNA transcript (SSU-rRNA, 5.8S rRNA, LSU-rRNA));GO:0000472(endonucleolytic cleavage to generate mature 5'-end of SSU-rRNA from (SSU-rRNA, 5.8S rRNA, LSU-rRNA));GO:0000480(endonucleolytic…	NA	NA	NA	NA	NOP14 nucleolar protein [Source:HGNC Symbol;Acc:HGNC:16821]	protein_coding;processed_transcript	NA	R-HSA-6790906(EMG1 of the SSU processome methylates pseudouridine-1248 of 18S rRNA yielding N(1)-methylpseudouridine-1248);R-HSA-6791221(30S pre-rRNA is nucleolytically processed at site 1 to yield 21S pre-rRNA);R-HSA-6791222(21S pre-rRNA is nucleolytically processed at site E (site2a) to yield 18SE pre-rRNA);R-HSA-6791227(47S pre-rRNA is nucleolytically processed at A' (01,A1), site A0, and site…	17.9489	17.9785	19.8013	36.6373	38.4042	38.6186	0.49031	-1.02823	7.68342e-31	2.3619e-28	down	yes
ENSG00000130204	TOMM40	10452	ENST00000592434;ENST00000426677;ENST00000592041	GO:0005515(protein binding);GO:0005739(mitochondrion);GO:0005741(mitochondrial outer membrane);GO:0005742(mitochondrial outer membrane translocase complex);GO:0005743(mitochondrial inner membrane);GO:0005829(cytosol);GO:0006626(protein targeting to mitochondrion);GO:0006811(ion transport);GO:0008320(protein transmembrane transporter activity);GO:0015031(protein transport);GO:0015288(porin activit…	05014(Amyotrophic lateral sclerosis);05022(Pathways of neurodegeneration - multiple diseases);05022(Pathways of neurodegeneration - multiple diseases)	NA	NA	NA	translocase of outer mitochondrial membrane 40 [Source:HGNC Symbol;Acc:HGNC:18001]	protein_coding;nonsense_mediated_decay	DOID:14566(disease_of_cellular_proliferation);DOID:162(cancer);DOID:4(disease)	R-HSA-1268022(TOMM40 complex translocates proteins from the cytosol to the mitochondrial intermembrane space);R-HSA-1268025(SAM50 complex inserts proteins into mitochondrial outer membrane);R-HSA-1299484(TIMM8:TIMM13 chaperones hydrophobic proteins);R-HSA-5205661(Pink1 is recruited from the cytoplasm to the mitochondria)	13.2995	12.2731	12.3284	33.9858	29.3506	29.8084	0.406904	-1.29724	9.61313e-31	2.92773e-28	down	yes
ENSG00000242265	PEG10	23089	ENST00000482108;ENST00000488574;ENST00000612748;ENST00000615790;ENST00000612941;ENST00000617526;ENST00000613043	GO:0003676(nucleic acid binding);GO:0003677(DNA binding);GO:0003723(RNA binding);GO:0003729(mRNA binding);GO:0005515(protein binding);GO:0005634(nucleus);GO:0005654(nucleoplasm);GO:0005737(cytoplasm);GO:0005829(cytosol);GO:0006915(apoptotic process);GO:0008270(zinc ion binding);GO:0016020(membrane);GO:0030154(cell differentiation);GO:0030512(negative regulation of transforming growth factor beta …	NA	NA	NA	NA	paternally expressed 10 [Source:HGNC Symbol;Acc:HGNC:14005]	protein_coding	DOID:0050686(organ_system_cancer);DOID:0060083(immune_system_cancer);DOID:1036(chronic_leukemia);DOID:1037(lymphoblastic_leukemia);DOID:1040(chronic_lymphocytic_leukemia);DOID:1240(leukemia);DOID:14566(disease_of_cellular_proliferation);DOID:162(cancer);DOID:2531(hematologic_cancer);DOID:3119(gastrointestinal_system_cancer);DOID:3571(liver_cancer);DOID:4(disease);DOID:684(hepatocellular_carcinoma…	NA	15.1592	20.0513	23.132	53.9474	64.4967	67.0658	0.314498	-1.66888	1.032e-30	3.11419e-28	down	yes
ENSG00000139112	GABARAPL1	23710	ENST00000266458;ENST00000541960;ENST00000540424;ENST00000535576;ENST00000539170;ENST00000421801;ENST00000542722;ENST00000545047;ENST00000537201;ENST00000546017;ENST00000541453;ENST00000629504	GO:0000045(autophagosome assembly);GO:0000421(autophagosome membrane);GO:0000422(autophagy of mitochondrion);GO:0005515(protein binding);GO:0005737(cytoplasm);GO:0005739(mitochondrion);GO:0005776(autophagosome);GO:0005783(endoplasmic reticulum);GO:0005794(Golgi apparatus);GO:0005829(cytosol);GO:0005856(cytoskeleton);GO:0005874(microtubule);GO:0006914(autophagy);GO:0006995(cellular response to nit…	04068(FoxO signaling pathway);04136(Autophagy - other);04137(Mitophagy - animal);04140(Autophagy - animal);04371(Apelin signaling pathway);04621(NOD-like receptor signaling pathway);04727(GABAergic synapse);05014(Amyotrophic lateral sclerosis);05022(Pathways of neurodegeneration - multiple diseases);05131(Shigellosis);05167(Kaposi sarcoma-associated herpesvirus infection);05167(Kaposi sarcoma-ass…	NA	NA	NA	GABA type A receptor associated protein like 1 [Source:HGNC Symbol;Acc:HGNC:4068]	protein_coding;nonsense_mediated_decay	NA	R-HSA-5678490(ATG16L1 complex transfers LC3 from ATG3 to PE);R-HSA-5681981(ATG3 transfers LC3 from ATG7 to ATG3);R-HSA-5681987(LC3 is cleaved by ATG4);R-HSA-5682011(LC3 binds ATG7 dimer);R-HSA-5682377(LC3 de-lipidation by ATG4);R-HSA-5682388(Autophagosome maturation);R-HSA-5682896(LC3:ATG7 dimer binds ATG3);R-HSA-5683593(ATG7:ATG3:LC3 dissociates)	16.2703	16.723	14.1128	5.49291	4.3011	4.40621	3.31728	1.73	1.28301e-30	3.83644e-28	up	yes
ENSG00000163638	ADAMTS9	56999	ENST00000295903;ENST00000498707;ENST00000481060;ENST00000475557;ENST00000482490;ENST00000459780;ENST00000467119;ENST00000477180;ENST00000494004	GO:0003179(heart valve morphogenesis);GO:0003229(ventricular cardiac muscle tissue development);GO:0004175(endopeptidase activity);GO:0004222(metalloendopeptidase activity);GO:0005576(extracellular region);GO:0005615(extracellular space);GO:0005783(endoplasmic reticulum);GO:0006508(proteolysis);GO:0008233(peptidase activity);GO:0008237(metallopeptidase activity);GO:0008270(zinc ion binding);GO:00…	NA	NA	NA	NA	ADAM metallopeptidase with thrombospondin type 1 motif 9 [Source:HGNC Symbol;Acc:HGNC:13202]	protein_coding;retained_intron	DOID:0014667(disease_of_metabolism);DOID:0050013(carbohydrate_metabolism_disease);DOID:0050615(respiratory_system_cancer);DOID:0050686(organ_system_cancer);DOID:0060158(acquired_metabolic_disease);DOID:10283(prostate_cancer);DOID:14566(disease_of_cellular_proliferation);DOID:162(cancer);DOID:193(reproductive_organ_cancer);DOID:3119(gastrointestinal_system_cancer);DOID:3856(male_reproductive_organ…	R-HSA-1592310(Aggrecan degradation by ADAMTSs);R-HSA-5173005(B3GALTL transfers glucose to O-fucosyl-proteins);R-HSA-5173192(POFUT2 transfers fucose to TSR domain-containing proteins);R-HSA-6785565(Defective B3GALTL does not transfer glucose to O-fucosyl-proteins)	2.18775	2.68401	2.97482	6.60349	8.32662	7.90303	0.343649	-1.54099	1.63489e-30	4.84458e-28	down	yes
ENSG00000171793	CTPS1	1503	ENST00000650070;ENST00000480420;ENST00000696107;ENST00000649864;ENST00000648020;ENST00000498694;ENST00000648801;ENST00000475060;ENST00000648914;ENST00000649124;ENST00000486889;ENST00000696109;ENST00000650634;ENST00000463285;ENST00000464283;ENST00000470271;ENST00000372616;ENST00000649215	GO:0000166(nucleotide binding);GO:0002376(immune system process);GO:0003883(CTP synthase activity);GO:0005515(protein binding);GO:0005524(ATP binding);GO:0005737(cytoplasm);GO:0005829(cytosol);GO:0006139(nucleobase-containing compound metabolic process);GO:0006221(pyrimidine nucleotide biosynthetic process);GO:0006241(CTP biosynthetic process);GO:0006541(glutamine metabolic process);GO:0009410(re…	00240(Pyrimidine metabolism);01100(Metabolic pathways);01240(Biosynthesis of cofactors);01240(Biosynthesis of cofactors)	K01937	EC:6.3.4.2	NA	CTP synthase 1 [Source:HGNC Symbol;Acc:HGNC:2519]	protein_coding;retained_intron;nonsense_mediated_decay;processed_transcript	NA	R-HSA-73647(UTP + glutamine + ATP + H2O => CTP + glutamate + ADP + orthophosphate [CTPS])	4.33076	4.61248	5.25564	10.1668	10.9342	11.5843	0.434412	-1.20286	1.81782e-30	5.33853e-28	down	yes
ENSG00000120800	UTP20	27340	ENST00000261637;ENST00000551825;ENST00000551345;ENST00000551998	GO:0000447(endonucleolytic cleavage in ITS1 to separate SSU-rRNA from 5.8S rRNA and LSU-rRNA from tricistronic rRNA transcript (SSU-rRNA, 5.8S rRNA, LSU-rRNA));GO:0000472(endonucleolytic cleavage to generate mature 5'-end of SSU-rRNA from (SSU-rRNA, 5.8S rRNA, LSU-rRNA));GO:0000480(endonucleolytic cleavage in 5'-ETS of tricistronic rRNA transcript (SSU-rRNA, 5.8S rRNA, LSU-rRNA));GO:0003723(RNA b…	NA	NA	NA	NA	UTP20 small subunit processome component [Source:HGNC Symbol;Acc:HGNC:17897]	protein_coding;retained_intron	NA	R-HSA-6790906(EMG1 of the SSU processome methylates pseudouridine-1248 of 18S rRNA yielding N(1)-methylpseudouridine-1248);R-HSA-6791221(30S pre-rRNA is nucleolytically processed at site 1 to yield 21S pre-rRNA);R-HSA-6791222(21S pre-rRNA is nucleolytically processed at site E (site2a) to yield 18SE pre-rRNA);R-HSA-6791227(47S pre-rRNA is nucleolytically processed at A' (01,A1), site A0, and site…	2.18502	2.19906	3.00091	6.64627	8.69573	8.74061	0.306653	-1.70532	1.93026e-30	5.58581e-28	down	yes
ENSG00000068654	POLR1A	25885	ENST00000263857;ENST00000684026;ENST00000409681;ENST00000462078;ENST00000684177;ENST00000684556;ENST00000683266;ENST00000409024;ENST00000486964;ENST00000471427;ENST00000683470;ENST00000483538;ENST00000492034;ENST00000496892	GO:0000428(DNA-directed RNA polymerase complex);GO:0001054(RNA polymerase I activity);GO:0003677(DNA binding);GO:0003682(chromatin binding);GO:0003899(DNA-directed 5'-3' RNA polymerase activity);GO:0005515(protein binding);GO:0005634(nucleus);GO:0005654(nucleoplasm);GO:0005694(chromosome);GO:0005730(nucleolus);GO:0005736(RNA polymerase I complex);GO:0006351(DNA-templated transcription);GO:0006360…	03020(RNA polymerase);03020(RNA polymerase)	K02999	EC:2.7.7.6	NA	RNA polymerase I subunit A [Source:HGNC Symbol;Acc:HGNC:17264]	protein_coding;retained_intron;processed_transcript;nonsense_mediated_decay	NA	R-HSA-427366(Transcription of intergenic spacer of the rRNA gene);R-HSA-5250930(B-WICH recruits histone acetyltransferases);R-HSA-5250938(B-WICH:histone acetyltransferase acetylates histone H3 at lysine-9);R-HSA-5250947(B-WICH complex binds rDNA promoter);R-HSA-73757(Binding of RRN3 to RNA Polymerase I);R-HSA-73758(Recruitment of Active RNA Polymerase I to SL1:phos.UBF-1:rDNA Promoter);R-HSA-7376…	3.30664	3.54383	3.85449	7.16029	7.96727	7.88667	0.465146	-1.10425	1.93598e-30	5.58581e-28	down	yes
ENSG00000107949	BCCIP	56647	ENST00000299130;ENST00000278100;ENST00000463330;ENST00000368759;ENST00000478798	GO:0000079(regulation of cyclin-dependent protein serine/threonine kinase activity);GO:0000132(establishment of mitotic spindle orientation);GO:0000226(microtubule cytoskeleton organization);GO:0000922(spindle pole);GO:0003723(RNA binding);GO:0005515(protein binding);GO:0005634(nucleus);GO:0005654(nucleoplasm);GO:0005737(cytoplasm);GO:0005813(centrosome);GO:0005814(centriole);GO:0005815(microtubu…	NA	NA	NA	NA	BRCA2 and CDKN1A interacting protein [Source:HGNC Symbol;Acc:HGNC:978]	protein_coding;processed_transcript	DOID:0050177(monogenic_disease);DOID:0050736(autosomal_dominant_disease);DOID:0050739(autosomal_genetic_disease);DOID:14566(disease_of_cellular_proliferation);DOID:162(cancer);DOID:4(disease);DOID:5683(hereditary_breast_ovarian_cancer);DOID:630(genetic_disease)	NA	11.1262	10.7294	11.6849	22.3447	22.8379	24.3109	0.482641	-1.05098	2.32431e-30	6.64794e-28	down	yes
ENSG00000214353	VAC14-AS1	100130894	ENST00000666405;ENST00000662383;ENST00000562507;ENST00000398177	NA	NA	NA	NA	NA	VAC14 antisense RNA 1 [Source:HGNC Symbol;Acc:HGNC:48605]	lncRNA	NA	NA	2.79101	2.06141	3.56609	0.494302	0.616981	0.407614	5.54252	2.47054	2.75855e-30	7.82191e-28	up	yes
ENSG00000177951	BET1L	51272	ENST00000382762;ENST00000325147;ENST00000410108;ENST00000479463;ENST00000486280	GO:0000138(Golgi trans cisterna);GO:0000139(Golgi membrane);GO:0005484(SNAP receptor activity);GO:0005768(endosome);GO:0005794(Golgi apparatus);GO:0005829(cytosol);GO:0015031(protein transport);GO:0016020(membrane);GO:0016021(integral component of membrane);GO:0030173(integral component of Golgi membrane);GO:0031201(SNARE complex);GO:0042147(retrograde transport, endosome to Golgi);GO:0061025(mem…	04130(SNARE interactions in vesicular transport);04130(SNARE interactions in vesicular transport)	NA	NA	NA	Bet1 golgi vesicular membrane trafficking protein like [Source:HGNC Symbol;Acc:HGNC:19348]	protein_coding;retained_intron	NA	R-HSA-6809010(COPI vesicle uncoating);R-HSA-6809011(cis-Golgi t-SNAREs bind YKT6 on tethered vesicle);R-HSA-6809014(cis-Golgi cis-SNARE binds NSF and SNAPs);R-HSA-6809015(NSF ATPase activity dissociates cis-SNARE at cis-Golgi);R-HSA-6811433(The COG tethering complex interacts with numerous SNAREs at the Golgi membrane);R-HSA-8847544(The COG complex and CUX1 and GOLGA5 dimers contribute to intra-G…	30.796	31.9192	27.8396	12.6949	12.4515	12.6711	2.39452	1.25974	3.30501e-30	9.29131e-28	up	yes
ENSG00000080824	HSP90AA1	3320	ENST00000216281;ENST00000334701;ENST00000555662;ENST00000557089;ENST00000558600;ENST00000556554;ENST00000554401;ENST00000557234;ENST00000560130	GO:0000166(nucleotide binding);GO:0001764(neuron migration);GO:0001934(positive regulation of protein phosphorylation);GO:0002134(UTP binding);GO:0002135(CTP binding);GO:0002218(activation of innate immune response);GO:0002230(positive regulation of defense response to virus by host);GO:0003009(skeletal muscle contraction);GO:0003723(RNA binding);GO:0003729(mRNA binding);GO:0005515(protein bindin…	04141(Protein processing in endoplasmic reticulum);04151(PI3K-Akt signaling pathway);04217(Necroptosis);04612(Antigen processing and presentation);04621(NOD-like receptor signaling pathway);04657(IL-17 signaling pathway);04659(Th17 cell differentiation);04914(Progesterone-mediated oocyte maturation);04915(Estrogen signaling pathway);05132(Salmonella infection);05200(Pathways in cancer);05215(Pros…	NA	NA	NA	heat shock protein 90 alpha family class A member 1 [Source:HGNC Symbol;Acc:HGNC:5253]	protein_coding;retained_intron;nonsense_mediated_decay	DOID:0050117(disease_by_infectious_agent);DOID:0050161(lower_respiratory_tract_disease);DOID:0050615(respiratory_system_cancer);DOID:0050686(organ_system_cancer);DOID:0050687(cell_type_cancer);DOID:0060083(immune_system_cancer);DOID:0060116(sensory_system_cancer);DOID:0070004(myeloma);DOID:0080001(bone_disease);DOID:10155(intestinal_cancer);DOID:1036(chronic_leukemia);DOID:1037(lymphoblastic_leuk…	R-HSA-1169421(Trans-autophosphorylation of activated ligand-responsive EGFR mutant dimers);R-HSA-1218824(HSP90 is inactivated by binding to benzaquinoid ansamycins);R-HSA-1218833(Binding of ligand-responsive EGFR mutants to chaperoning proteins HSP90 and CDC37);R-HSA-1220610(Non-covalent tyrosine kinase inhibitors bind and inactivate sensitive ligand-responsive EGFR cancer mutants);R-HSA-1220611(…	89.6884	85.269	113.846	223.407	274.456	272.822	0.374736	-1.41605	4.56725e-30	1.2731e-27	down	yes
ENSG00000112715	VEGFA	7422	ENST00000480614;ENST00000518538;ENST00000372077;ENST00000493786;ENST00000518689;ENST00000425836;ENST00000372064;ENST00000672860;ENST00000413642;ENST00000520948;ENST00000523950;ENST00000230480;ENST00000372055;ENST00000372067;ENST00000512683;ENST00000519767;ENST00000497139;ENST00000476772	GO:0000122(negative regulation of transcription by RNA polymerase II);GO:0001525(angiogenesis);GO:0001541(ovarian follicle development);GO:0001569(branching involved in blood vessel morphogenesis);GO:0001570(vasculogenesis);GO:0001666(response to hypoxia);GO:0001701(in utero embryonic development);GO:0001822(kidney development);GO:0001934(positive regulation of protein phosphorylation);GO:0001938…	01521(EGFR tyrosine kinase inhibitor resistance);04010(MAPK signaling pathway);04014(Ras signaling pathway);04015(Rap1 signaling pathway);04020(Calcium signaling pathway);04066(HIF-1 signaling pathway);04151(PI3K-Akt signaling pathway);04370(VEGF signaling pathway);04510(Focal adhesion);04926(Relaxin signaling pathway);04933(AGE-RAGE signaling pathway in diabetic complications);05163(Human cytome…	NA	NA	NA	vascular endothelial growth factor A [Source:HGNC Symbol;Acc:HGNC:12680]	retained_intron;protein_coding	DOID:0002116(pterygium);DOID:0014667(disease_of_metabolism);DOID:0050013(carbohydrate_metabolism_disease);DOID:0050117(disease_by_infectious_agent);DOID:0050155(sensory_system_disease);DOID:0050161(lower_respiratory_tract_disease);DOID:0050177(monogenic_disease);DOID:0050338(primary_bacterial_infectious_disease);DOID:0050615(respiratory_system_cancer);DOID:0050622(reproductive_organ_benign_neopla…	R-HSA-1235037(Expression of VEGFA);R-HSA-194310(VEGF-A,C,D bind to VEGFR2 leading to receptor dimerization);R-HSA-194311(VEGFA,B,PLGF bind to VEGFR1 leading to receptor dimerization);R-HSA-195378(Homodimerization of VEGF proteins);R-HSA-3928647(RHOA:GTP:Mg2+ binds ROCK1,ROCK2);R-HSA-4420083(PTK2 binds p-S-SHB and is recruited to p-6Y-VEGFR2);R-HSA-4420099(p-6Y-VEGFR2 binds SHB );R-HSA-4420107(p-6…	43.6875	42.7347	39.0285	18.99	18.9873	18.6255	2.21634	1.14818	5.66659e-30	1.56627e-27	up	yes
ENSG00000170667	RASA4B	100271927	ENST00000465829;ENST00000488284;ENST00000306682	GO:0005096(GTPase activator activity);GO:0005543(phospholipid binding);GO:0005737(cytoplasm);GO:0005829(cytosol);GO:0005886(plasma membrane);GO:0007165(signal transduction);GO:0016020(membrane);GO:0035556(intracellular signal transduction);GO:0043087(regulation of GTPase activity);GO:0046580(negative regulation of Ras protein signal transduction);GO:0046872(metal ion binding);GO:0071277(cellular …	04014(Ras signaling pathway);04014(Ras signaling pathway)	NA	NA	NA	RAS p21 protein activator 4B [Source:HGNC Symbol;Acc:HGNC:35202]	protein_coding;retained_intron	NA	NA	1.14593	1.09046	0.794599	0.144332	0.139532	0.161294	6.80881	2.7674	7.72084e-30	2.11628e-27	up	yes
ENSG00000261236	BOP1	23246	ENST00000569669;ENST00000569403;ENST00000563210;ENST00000568812;ENST00000569160	GO:0000027(ribosomal large subunit assembly);GO:0000448(cleavage in ITS2 between 5.8S rRNA and LSU-rRNA of tricistronic rRNA transcript (SSU-rRNA, 5.8S rRNA, LSU-rRNA));GO:0000463(maturation of LSU-rRNA from tricistronic rRNA transcript (SSU-rRNA, 5.8S rRNA, LSU-rRNA));GO:0000466(maturation of 5.8S rRNA from tricistronic rRNA transcript (SSU-rRNA, 5.8S rRNA, LSU-rRNA));GO:0003723(RNA binding);GO:…	NA	NA	NA	NA	BOP1 ribosomal biogenesis factor [Source:HGNC Symbol;Acc:HGNC:15519]	protein_coding;processed_transcript;retained_intron	NA	R-HSA-6791219(32S pre-rRNA is nucleolytically processed at site 4 (4a) to yield 12S pre-rRNA and 28S rRNA);R-HSA-6791228(45S pre-rRNA is nucleolytically processed at site 2 (site 2b) to yield 30S pre-rRNA and 32S pre-rRNA)	21.0393	17.4724	16.8708	56.8033	52.3534	45.8381	0.357319	-1.48472	1.1073e-29	3.01004e-27	down	yes
ENSG00000257732	ENSG00000257732		ENST00000549807	NA	NA	NA	NA	NA	novel transcript, antisense to TXNRD1	lncRNA	NA	NA	16.8906	13.6547	13.2593	2.57884	2.90351	3.4409	4.90904	2.29544	2.27202e-29	6.12552e-27	up	yes
ENSG00000111641	NOP2	4839	ENST00000542944;ENST00000620535;ENST00000536124;ENST00000545200;ENST00000399466;ENST00000544630;ENST00000540228;ENST00000541778;ENST00000538697;ENST00000537442;ENST00000542919;ENST00000536506;ENST00000545492;ENST00000546053;ENST00000400580;ENST00000545915;ENST00000322166;ENST00000537708;ENST00000617555	GO:0000027(ribosomal large subunit assembly);GO:0000470(maturation of LSU-rRNA);GO:0001510(RNA methylation);GO:0003723(RNA binding);GO:0005515(protein binding);GO:0005634(nucleus);GO:0005654(nucleoplasm);GO:0005730(nucleolus);GO:0006364(rRNA processing);GO:0006396(RNA processing);GO:0008168(methyltransferase activity);GO:0008284(positive regulation of cell population proliferation);GO:0008757(S-a…	NA	K14835	EC:2.1.1.310	NA	NOP2 nucleolar protein [Source:HGNC Symbol;Acc:HGNC:7867]	protein_coding;retained_intron	NA	R-HSA-6790944(NOP2 (NSUN1) methylates cytidine-4447 of 28S rRNA yielding 5-methylcytidine-4447);R-HSA-8869560(The NOP2 gene expression is repressed by the complex of NPM1 and TFAP2A homodimer)	9.65035	8.65479	9.57755	18.8809	19.6774	19.6507	0.479011	-1.06187	2.52312e-29	6.7472e-27	down	yes
ENSG00000115946	PNO1	56902	ENST00000263657;ENST00000488728;ENST00000430742	GO:0003676(nucleic acid binding);GO:0003723(RNA binding);GO:0005515(protein binding);GO:0005634(nucleus);GO:0005654(nucleoplasm);GO:0005730(nucleolus);GO:0005829(cytosol);GO:0005829(cytosol)	NA	NA	NA	NA	partner of NOB1 homolog [Source:HGNC Symbol;Acc:HGNC:32790]	protein_coding;retained_intron;nonsense_mediated_decay	NA	R-HSA-6790994(DIMT1 dimethylates adenosine-1850,1851 of 18S rRNA yielding 6-dimethyladenosine-1850,1851);R-HSA-6791223(18SE pre-rRNA in pre-40S particles is nucleolytically processed during translocation from the nucleus to the cytosol)	6.35335	6.14951	7.07191	20.0619	16.3694	17.3714	0.363825	-1.45868	2.65446e-29	7.04118e-27	down	yes
ENSG00000105339	DENND3	22898	ENST00000519811;ENST00000520482;ENST00000518198;ENST00000518806;ENST00000523015;ENST00000518249;ENST00000521835;ENST00000523308;ENST00000520571;ENST00000523058;ENST00000517813;ENST00000262585;ENST00000520986;ENST00000523066;ENST00000424248;ENST00000520725;ENST00000517985;ENST00000523530;ENST00000518668;ENST00000518347;ENST00000521477	GO:0005085(guanyl-nucleotide exchange factor activity);GO:0005515(protein binding);GO:0005737(cytoplasm);GO:0005829(cytosol);GO:0008333(endosome to lysosome transport);GO:0030163(protein catabolic process);GO:0031410(cytoplasmic vesicle);GO:0032483(regulation of Rab protein signal transduction);GO:0050790(regulation of catalytic activity);GO:0050790(regulation of catalytic activity)	NA	NA	NA	NA	DENN domain containing 3 [Source:HGNC Symbol;Acc:HGNC:29134]	protein_coding;retained_intron;nonsense_mediated_decay;processed_transcript	NA	R-HSA-8876446(p-ULK1 phosphorylates DENND3);R-HSA-8876454(DENND3 exchanges GTP for GDP on RAB12)	10.0331	11.4338	11.2564	4.10843	4.92661	4.77138	2.37015	1.24498	2.83499e-29	7.40636e-27	up	yes
ENSG00000231607	DLEU2	8847,10301	ENST00000701027;ENST00000701047;ENST00000458725;ENST00000433070;ENST00000686946;ENST00000668133;ENST00000425586;ENST00000700934;ENST00000665220;ENST00000690259;ENST00000449579;ENST00000621282;ENST00000668305;ENST00000421758;ENST00000443587;ENST00000659339;ENST00000656688;ENST00000666359;ENST00000701101;ENST00000658343;ENST00000662092;ENST00000686700;ENST00000661799;ENST00000651713;ENST00000688690	NA	NA	NA	NA	NA	deleted in lymphocytic leukemia 2 [Source:HGNC Symbol;Acc:HGNC:13748]	lncRNA	NA	NA	0.44543	0.443515	0.568278	1.89109	1.66298	1.52962	0.286647	-1.80266	2.83717e-29	7.40636e-27	down	yes
ENSG00000165516	KLHDC2	23588	ENST00000555443;ENST00000298307;ENST00000557063;ENST00000553703;ENST00000554115;ENST00000556559;ENST00000553538;ENST00000553579	GO:0005515(protein binding);GO:0005634(nucleus);GO:0005654(nucleoplasm);GO:0016567(protein ubiquitination);GO:0016604(nuclear body);GO:0031462(Cul2-RING ubiquitin ligase complex);GO:0031965(nuclear membrane);GO:0043161(proteasome-mediated ubiquitin-dependent protein catabolic process);GO:0140627(ubiquitin-dependent protein catabolic process via the C-end degron rule pathway);GO:1990756(ubiquitin …	NA	NA	NA	NA	kelch domain containing 2 [Source:HGNC Symbol;Acc:HGNC:20231]	nonsense_mediated_decay;protein_coding;retained_intron;processed_transcript	NA	NA	4.54086	4.34368	3.85085	1.30188	0.939193	1.14803	3.75775	1.90987	3.06876e-29	7.94785e-27	up	yes
ENSG00000130270	ATP8B3	148229	ENST00000531925;ENST00000310127;ENST00000533107;ENST00000525591;ENST00000587160;ENST00000526092	GO:0000166(nucleotide binding);GO:0000287(magnesium ion binding);GO:0001669(acrosomal vesicle);GO:0002080(acrosomal membrane);GO:0005215(transporter activity);GO:0005524(ATP binding);GO:0005783(endoplasmic reticulum);GO:0005789(endoplasmic reticulum membrane);GO:0005802(trans-Golgi network);GO:0005886(plasma membrane);GO:0006869(lipid transport);GO:0007030(Golgi organization);GO:0007339(binding o…	NA	K01530	EC:7.6.2.1	NA	ATPase phospholipid transporting 8B3 [Source:HGNC Symbol;Acc:HGNC:13535]	nonsense_mediated_decay;protein_coding;retained_intron	NA	R-HSA-939763(P-type ATPases type IV transport external-facing APLs to internal side of the plasma membrane);R-HSA-947591(P-type ATPases type IV transport internal-facing APLs to external side of the plasma membrane)	6.20113	6.40561	5.79052	2.46705	2.42527	2.51776	2.48273	1.31193	3.13844e-29	8.0648e-27	up	yes
ENSG00000198380	GFPT1	2673	ENST00000674438;ENST00000674507;ENST00000357308;ENST00000494201;ENST00000361060	GO:0004360(glutamine-fructose-6-phosphate transaminase (isomerizing) activity);GO:0005829(cytosol);GO:0006002(fructose 6-phosphate metabolic process);GO:0006047(UDP-N-acetylglucosamine metabolic process);GO:0006048(UDP-N-acetylglucosamine biosynthetic process);GO:0006112(energy reserve metabolic process);GO:0006487(protein N-linked glycosylation);GO:0006541(glutamine metabolic process);GO:0008483…	00250(Alanine, aspartate and glutamate metabolism);00520(Amino sugar and nucleotide sugar metabolism);01100(Metabolic pathways);04931(Insulin resistance);04931(Insulin resistance)	K00820	EC:2.6.1.16	NA	glutamine--fructose-6-phosphate transaminase 1 [Source:HGNC Symbol;Acc:HGNC:4241]	protein_coding;nonsense_mediated_decay	DOID:0014667(disease_of_metabolism);DOID:0060158(acquired_metabolic_disease);DOID:374(nutrition_disease);DOID:4(disease);DOID:654(overnutrition);DOID:9970(obesity)	R-HSA-1791088(Expression of GFPT1);R-HSA-4085027(Defective GFPT1 does not transfer an amino group from L-Gln to F6P to form GlcN6P);R-HSA-449715(GFPT1,2 transfer an amino group from L-Gln to F6P to form GlcN6P)	29.3499	32.2799	35.5458	12.8045	14.2001	14.7421	2.32774	1.21893	3.6091e-29	9.20237e-27	up	yes
ENSG00000113361	CDH6	1004	ENST00000265071;ENST00000506396;ENST00000514738;ENST00000504835;ENST00000508132	GO:0000902(cell morphogenesis);GO:0005509(calcium ion binding);GO:0005654(nucleoplasm);GO:0005886(plasma membrane);GO:0005912(adherens junction);GO:0007043(cell-cell junction assembly);GO:0007155(cell adhesion);GO:0007156(homophilic cell adhesion via plasma membrane adhesion molecules);GO:0007219(Notch signaling pathway);GO:0016020(membrane);GO:0016021(integral component of membrane);GO:0016339(c…	NA	NA	NA	NA	cadherin 6 [Source:HGNC Symbol;Acc:HGNC:1765]	protein_coding;retained_intron	NA	R-HSA-419001(Connection of adjacent cells through calcium-dependent trans-dimerization of cadherin);R-HSA-419002(Interaction of cadherin with Beta/gamma catenin, alpha catenin and p120 catenin)	1.1696	1.14086	1.30327	2.69577	2.8842	3.02463	0.419977	-1.25162	3.73248e-29	9.44374e-27	down	yes
ENSG00000117395	EBNA1BP2	10969	ENST00000236051;ENST00000431635;ENST00000483082;ENST00000491223;ENST00000472982;ENST00000463906	GO:0003723(RNA binding);GO:0005515(protein binding);GO:0005634(nucleus);GO:0005694(chromosome);GO:0005730(nucleolus);GO:0006364(rRNA processing);GO:0030687(preribosome, large subunit precursor);GO:0034399(nuclear periphery);GO:0042254(ribosome biogenesis);GO:0042273(ribosomal large subunit biogenesis);GO:0042273(ribosomal large subunit biogenesis)	NA	NA	NA	NA	EBNA1 binding protein 2 [Source:HGNC Symbol;Acc:HGNC:15531]	protein_coding;processed_transcript	NA	R-HSA-6791219(32S pre-rRNA is nucleolytically processed at site 4 (4a) to yield 12S pre-rRNA and 28S rRNA)	16.8939	16.5503	17.7096	36.9409	34.5508	34.9415	0.480619	-1.05703	5.90579e-29	1.48285e-26	down	yes
ENSG00000091490	SEL1L3	23231	ENST00000399878;ENST00000513416;ENST00000509290;ENST00000510448;ENST00000507618;ENST00000512286;ENST00000514321	GO:0005515(protein binding);GO:0005654(nucleoplasm);GO:0016020(membrane);GO:0016021(integral component of membrane);GO:0016021(integral component of membrane)	NA	NA	NA	NA	SEL1L family member 3 [Source:HGNC Symbol;Acc:HGNC:29108]	protein_coding;retained_intron	NA	NA	7.4934	7.43504	7.58863	3.15337	3.32921	3.53067	2.24872	1.16911	8.00534e-29	1.99478e-26	up	yes
ENSG00000137103	TMEM8B	51754	ENST00000377988;ENST00000377991;ENST00000650015;ENST00000439587;ENST00000643932;ENST00000464519;ENST00000473947;ENST00000377996;ENST00000490199	GO:0005515(protein binding);GO:0005634(nucleus);GO:0005737(cytoplasm);GO:0005739(mitochondrion);GO:0005783(endoplasmic reticulum);GO:0005886(plasma membrane);GO:0007155(cell adhesion);GO:0007160(cell-matrix adhesion);GO:0007346(regulation of mitotic cell cycle);GO:0009986(cell surface);GO:0016020(membrane);GO:0016021(integral component of membrane);GO:0040008(regulation of growth);GO:0040008(regu…	NA	NA	NA	NA	transmembrane protein 8B [Source:HGNC Symbol;Acc:HGNC:21427]	protein_coding;processed_transcript	DOID:14566(disease_of_cellular_proliferation);DOID:162(cancer);DOID:4(disease)	NA	1.05557	1.06999	0.862227	0.272234	0.273027	0.290007	3.57704	1.83877	1.16899e-28	2.89101e-26	up	yes
ENSG00000186951	PPARA	5465	ENST00000407236;ENST00000481567;ENST00000440343;ENST00000402126;ENST00000496865;ENST00000484619;ENST00000624793;ENST00000493286;ENST00000420804;ENST00000460086	GO:0000122(negative regulation of transcription by RNA polymerase II);GO:0000785(chromatin);GO:0000978(RNA polymerase II cis-regulatory region sequence-specific DNA binding);GO:0000981(DNA-binding transcription factor activity, RNA polymerase II-specific);GO:0001223(transcription coactivator binding);GO:0001227(DNA-binding transcription repressor activity, RNA polymerase II-specific);GO:0001228(D…	03320(PPAR signaling pathway);04024(cAMP signaling pathway);04920(Adipocytokine signaling pathway);04922(Glucagon signaling pathway);04931(Insulin resistance);04932(Non-alcoholic fatty liver disease);05160(Hepatitis C);05160(Hepatitis C)	NA	NA	THR-like	peroxisome proliferator activated receptor alpha [Source:HGNC Symbol;Acc:HGNC:9232]	protein_coding;processed_transcript;retained_intron	DOID:0014667(disease_of_metabolism);DOID:0050013(carbohydrate_metabolism_disease);DOID:0050117(disease_by_infectious_agent);DOID:0050177(monogenic_disease);DOID:0050686(organ_system_cancer);DOID:0050687(cell_type_cancer);DOID:0050737(autosomal_recessive_disease);DOID:0050739(autosomal_genetic_disease);DOID:0050828(artery_disease);DOID:0060005(autoimmune_disease_of_endocrine_system);DOID:0060056(h…	R-HSA-1368065(Expression of NPAS2);R-HSA-1592238(Expression of ALAS1);R-HSA-1655826(Expression of 3-Hydroxy-3-methylglutaryl-coenzyme A Reductase (HMGCR));R-HSA-1655848(Expression of Hydroxymethylglutaryl coenzyme A synthase (HMGCS1));R-HSA-1655850(Expression of Farnesyldiphosphate Farnesyltransferase (FDFT1, Squalene Synthase));R-HSA-1801587(Expression of CPT1A);R-HSA-1989745(Expression of ACADM…	5.65997	6.82488	7.17656	2.39518	2.252	2.61907	2.70585	1.43608	1.95086e-28	4.78863e-26	up	yes
ENSG00000136982	DSCC1	79075	ENST00000313655;ENST00000521795	GO:0000775(chromosome, centromeric region);GO:0000785(chromatin);GO:0003677(DNA binding);GO:0003689(DNA clamp loader activity);GO:0005515(protein binding);GO:0005634(nucleus);GO:0005654(nucleoplasm);GO:0006260(DNA replication);GO:0006275(regulation of DNA replication);GO:0007049(cell cycle);GO:0007064(mitotic sister chromatid cohesion);GO:0017116(single-stranded DNA helicase activity);GO:0031390(…	NA	NA	NA	NA	DNA replication and sister chromatid cohesion 1 [Source:HGNC Symbol;Acc:HGNC:24453]	protein_coding;retained_intron	NA	R-HSA-174439(Loading of PCNA - Sliding Clamp Formation on the C-strand of the telomere);R-HSA-174447(RFC dissociates after sliding clamp formation on the C-strand of the telomere);R-HSA-174452(RFC binding displaces Pol Alpha on the C-strand of the telomere);R-HSA-9668902(Formation of the CTF18-RFC(7s) complex);R-HSA-9668904(Formation of the CTF18 complex)	4.73847	4.89911	5.86436	12.9006	13.2874	13.1114	0.394458	-1.34206	3.18644e-28	7.76358e-26	down	yes
ENSG00000011021	CLCN6	1185	ENST00000346436;ENST00000446542;ENST00000400892;ENST00000494028;ENST00000376491;ENST00000312413;ENST00000376496;ENST00000376492;ENST00000376490;ENST00000376497	GO:0000166(nucleotide binding);GO:0003729(mRNA binding);GO:0005247(voltage-gated chloride channel activity);GO:0005524(ATP binding);GO:0005765(lysosomal membrane);GO:0005768(endosome);GO:0006811(ion transport);GO:0006821(chloride transport);GO:0006884(cell volume homeostasis);GO:0007165(signal transduction);GO:0009612(response to mechanical stimulus);GO:0010008(endosome membrane);GO:0010468(regul…	NA	NA	NA	NA	chloride voltage-gated channel 6 [Source:HGNC Symbol;Acc:HGNC:2024]	protein_coding;retained_intron;nonsense_mediated_decay;processed_transcript	NA	R-HSA-2730692(CLCN4/5/6 exchange Cl- for H+);R-HSA-6802927(BRAF and RAF fusion mutant dimers are phosphorylated);R-HSA-6802932(Dissociation of BRAF/RAF fusion complex);R-HSA-6802933(p-BRAF and RAF fusion dimers phosphorylate MAP2Ks);R-HSA-6802934(p-BRAF and RAF fusion dimers bind MAP2Ks and MAPKs);R-HSA-6802935(MAPKs are phosphorylated downstream of BRAF and RAF fusion dimers)	5.96726	6.39769	6.04857	2.27418	2.72716	2.58866	2.42602	1.27859	4.66148e-28	1.12739e-25	up	yes
ENSG00000051108	HERPUD1	9709	ENST00000568814;ENST00000567944;ENST00000564678;ENST00000439977;ENST00000300302;ENST00000569569;ENST00000563781;ENST00000379792;ENST00000569429;ENST00000566550;ENST00000562914;ENST00000570273;ENST00000563911;ENST00000568651;ENST00000568358;ENST00000344114;ENST00000568676;ENST00000563343	GO:0003674(molecular_function);GO:0005515(protein binding);GO:0005783(endoplasmic reticulum);GO:0005789(endoplasmic reticulum membrane);GO:0006511(ubiquitin-dependent protein catabolic process);GO:0006986(response to unfolded protein);GO:0016020(membrane);GO:0016021(integral component of membrane);GO:0030433(ubiquitin-dependent ERAD pathway);GO:0030968(endoplasmic reticulum unfolded protein respo…	04141(Protein processing in endoplasmic reticulum);04141(Protein processing in endoplasmic reticulum)	NA	NA	NA	homocysteine inducible ER protein with ubiquitin like domain 1 [Source:HGNC Symbol;Acc:HGNC:13744]	processed_transcript;retained_intron;protein_coding	NA	R-HSA-1791095(Expression of HERPUD)	51.7938	34.7275	32.9212	11.5151	9.91383	9.98604	3.80209	1.92679	4.87203e-28	1.16971e-25	up	yes
ENSG00000128973	CLN6	54982	ENST00000638076;ENST00000249806;ENST00000636964;ENST00000635754;ENST00000565471;ENST00000636020;ENST00000636212;ENST00000566347;ENST00000637329;ENST00000637667;ENST00000564846;ENST00000636674;ENST00000569336;ENST00000564752	GO:0001573(ganglioside metabolic process);GO:0005515(protein binding);GO:0005730(nucleolus);GO:0005769(early endosome);GO:0005783(endoplasmic reticulum);GO:0005788(endoplasmic reticulum lumen);GO:0005789(endoplasmic reticulum membrane);GO:0007040(lysosome organization);GO:0007042(lysosomal lumen acidification);GO:0007601(visual perception);GO:0008203(cholesterol metabolic process);GO:0016020(memb…	NA	NA	NA	NA	CLN6 transmembrane ER protein [Source:HGNC Symbol;Acc:HGNC:2077]	nonsense_mediated_decay;protein_coding;retained_intron	NA	NA	2.37094	2.34977	2.31498	5.5806	5.68369	5.08413	0.430359	-1.21639	5.39795e-28	1.28659e-25	down	yes
ENSG00000090615	GOLGA3	2802	ENST00000685283;ENST00000692253;ENST00000690465;ENST00000686751;ENST00000688114;ENST00000690573;ENST00000685195;ENST00000692384;ENST00000690057;ENST00000689441;ENST00000689813;ENST00000692289;ENST00000204726;ENST00000692951;ENST00000690897;ENST00000685450;ENST00000688068;ENST00000692831;ENST00000693666;ENST00000450791;ENST00000691696;ENST00000685580;ENST00000686425;ENST00000685120;ENST00000545875…	GO:0000139(Golgi membrane);GO:0005515(protein binding);GO:0005654(nucleoplasm);GO:0005730(nucleolus);GO:0005737(cytoplasm);GO:0005794(Golgi apparatus);GO:0005829(cytosol);GO:0007283(spermatogenesis);GO:0016020(membrane);GO:0032580(Golgi cisterna membrane);GO:0045296(cadherin binding);GO:0090498(extrinsic component of Golgi membrane);GO:0090498(extrinsic component of Golgi membrane)	NA	NA	NA	NA	golgin A3 [Source:HGNC Symbol;Acc:HGNC:4426]	retained_intron;protein_coding;nonsense_mediated_decay;processed_transcript	NA	R-HSA-9696266(RND2 binds effectors)	12.6075	15.4089	13.5873	5.59468	6.13961	5.64196	2.39429	1.2596	6.69074e-28	1.58325e-25	up	yes
ENSG00000125912	NCLN	56926	ENST00000246117;ENST00000592737;ENST00000592235;ENST00000590671;ENST00000586904;ENST00000587740;ENST00000588428	GO:0005515(protein binding);GO:0005783(endoplasmic reticulum);GO:0005789(endoplasmic reticulum membrane);GO:0009966(regulation of signal transduction);GO:0016020(membrane);GO:0016021(integral component of membrane);GO:0032991(protein-containing complex);GO:0043022(ribosome binding);GO:0043254(regulation of protein-containing complex assembly);GO:0050821(protein stabilization);GO:0061635(regulatio…	NA	NA	NA	NA	nicalin [Source:HGNC Symbol;Acc:HGNC:26923]	protein_coding;nonsense_mediated_decay	NA	NA	17.3731	16.5215	13.7706	51.9346	50.5376	39.1043	0.336675	-1.57057	7.0181e-28	1.64885e-25	down	yes
ENSG00000014914	MTMR11	10903	ENST00000482343;ENST00000439741;ENST00000490310;ENST00000482025;ENST00000495054;ENST00000466496;ENST00000479272;ENST00000493562;ENST00000369140;ENST00000492824	GO:0004438(phosphatidylinositol-3-phosphatase activity);GO:0005737(cytoplasm);GO:0046856(phosphatidylinositol dephosphorylation);GO:0070062(extracellular exosome);GO:0070062(extracellular exosome)	NA	NA	NA	NA	myotubularin related protein 11 [Source:HGNC Symbol;Acc:HGNC:24307]	retained_intron;protein_coding;processed_transcript	NA	NA	3.82502	3.84405	4.16642	1.34568	1.45849	1.41753	2.80349	1.48723	8.46373e-28	1.95046e-25	up	yes
ENSG00000099822	HCN2	610	ENST00000251287	GO:0000166(nucleotide binding);GO:0003254(regulation of membrane depolarization);GO:0005216(ion channel activity);GO:0005222(intracellular cAMP-activated cation channel activity);GO:0005244(voltage-gated ion channel activity);GO:0005248(voltage-gated sodium channel activity);GO:0005249(voltage-gated potassium channel activity);GO:0005267(potassium channel activity);GO:0005272(sodium channel activ…	04024(cAMP signaling pathway);04929(GnRH secretion)	NA	NA	NA	hyperpolarization activated cyclic nucleotide gated potassium and sodium channel 2 [Source:HGNC Symbol;Acc:HGNC:4846]	protein_coding	DOID:1826(epilepsy_syndrome);DOID:331(central_nervous_system_disease);DOID:4(disease);DOID:7(disease_of_anatomical_entity);DOID:863(nervous_system_disease);DOID:936(brain_disease)	R-HSA-1296043(Activation of HCN channels);R-HSA-1297444(Binding of cAMP to HCN channels);R-HSA-9726875(HCNs:cAMP bind SNIs)	5.58725	6.5294	5.25881	1.71895	1.72995	1.90318	3.24648	1.69888	8.46872e-28	1.95046e-25	up	yes
ENSG00000126091	ST3GAL3	6487	ENST00000646971;ENST00000644287;ENST00000642504;ENST00000645394;ENST00000644195;ENST00000461375;ENST00000372374;ENST00000646416;ENST00000644016;ENST00000645165;ENST00000642949;ENST00000647148;ENST00000647299;ENST00000643283;ENST00000332628;ENST00000353126;ENST00000645117;ENST00000490502;ENST00000533997;ENST00000372369;ENST00000372372;ENST00000642780;ENST00000642934;ENST00000643252;ENST00000461066…	GO:0000139(Golgi membrane);GO:0003836(beta-galactoside (CMP) alpha-2,3-sialyltransferase activity);GO:0005515(protein binding);GO:0005576(extracellular region);GO:0005794(Golgi apparatus);GO:0006486(protein glycosylation);GO:0008118(N-acetyllactosaminide alpha-2,3-sialyltransferase activity);GO:0008373(sialyltransferase activity);GO:0009312(oligosaccharide biosynthetic process);GO:0010706(ganglio…	00513(Various types of N-glycan biosynthesis);00514(Other types of O-glycan biosynthesis);00515(Mannose type O-glycan biosynthesis);00533(Glycosaminoglycan biosynthesis - keratan sulfate);00601(Glycosphingolipid biosynthesis - lacto and neolacto series);01100(Metabolic pathways);01100(Metabolic pathways)	K00781	EC:2.4.99.6	NA	ST3 beta-galactoside alpha-2,3-sialyltransferase 3 [Source:HGNC Symbol;Acc:HGNC:10866]	protein_coding;nonsense_mediated_decay;processed_transcript;retained_intron	NA	R-HSA-1912378(Sialylation of Pre-NOTCH);R-HSA-2046285(The keratan chain can be capped by N-acetylneuraminic acid);R-HSA-3656258(Defective ST3GAL3 does not transfer SA to keratan);R-HSA-4084984(ST3GAL1-6 transfer Neu5Ac to terminal Gal (alpha-2,3 link));R-HSA-9603987(ST3GAL3 transfers Neu5Ac to Type 1 chain to form Type 1 MSGG);R-HSA-9605600(ST3GAL3,4,6 transfer Neu5Ac to Type 2 chain to form Type…	1.7497	1.90872	1.85001	0.731694	0.729994	0.787011	2.44961	1.29255	8.75933e-28	2.00078e-25	up	yes
ENSG00000113070	HBEGF	1839	ENST00000230990;ENST00000482211;ENST00000498452	GO:0005154(epidermal growth factor receptor binding);GO:0005515(protein binding);GO:0005576(extracellular region);GO:0005615(extracellular space);GO:0005886(plasma membrane);GO:0005887(integral component of plasma membrane);GO:0007165(signal transduction);GO:0007171(activation of transmembrane receptor protein tyrosine kinase activity);GO:0007173(epidermal growth factor receptor signaling pathway…	01522(Endocrine resistance);04012(ErbB signaling pathway);04912(GnRH signaling pathway);04915(Estrogen signaling pathway);04928(Parathyroid hormone synthesis, secretion and action);05120(Epithelial cell signaling in Helicobacter pylori infection);05171(Coronavirus disease - COVID-19);05205(Proteoglycans in cancer);05219(Bladder cancer);05219(Bladder cancer)	NA	NA	NA	heparin binding EGF like growth factor [Source:HGNC Symbol;Acc:HGNC:3059]	protein_coding;retained_intron	DOID:0050117(disease_by_infectious_agent);DOID:0050338(primary_bacterial_infectious_disease);DOID:0050686(organ_system_cancer);DOID:0050687(cell_type_cancer);DOID:0050828(artery_disease);DOID:0060100(musculoskeletal_system_cancer);DOID:104(bacterial_infectious_disease);DOID:10591(pre_eclampsia);DOID:10763(hypertension);DOID:1115(sarcoma);DOID:11405(diphtheria);DOID:120(female_reproductive_organ_c…	R-HSA-1225978(Covalent tyrosine kinase inhibitors bind and inhibit wild-type EGF:EGFR dimers);R-HSA-1236398(ERBB4 binds NRGs or EGF-like ligands);R-HSA-1250195(SHC1 phosphorylation by ERBB2 heterodimers);R-HSA-1250220(Homodimerization of ERBB4);R-HSA-1250315(Trans-autophosphorylation of ERBB4 homodimers);R-HSA-1250346(Binding of PI3K to p-ERBB2:p-ERBB4 CYT-1 heterodimers);R-HSA-1250348(Phosphoryl…	3.01016	2.82748	3.34964	7.62751	7.73661	8.14261	0.390836	-1.35536	9.10068e-28	2.06441e-25	down	yes
ENSG00000116678	LEPR	3953,54741	ENST00000371060;ENST00000349533;ENST00000616738;ENST00000371059;ENST00000471762;ENST00000344610	GO:0001525(angiogenesis);GO:0001934(positive regulation of protein phosphorylation);GO:0004888(transmembrane signaling receptor activity);GO:0004896(cytokine receptor activity);GO:0005515(protein binding);GO:0005576(extracellular region);GO:0005886(plasma membrane);GO:0005977(glycogen metabolic process);GO:0006094(gluconeogenesis);GO:0006112(energy reserve metabolic process);GO:0006909(phagocytos…	04060(Cytokine-cytokine receptor interaction);04080(Neuroactive ligand-receptor interaction);04152(AMPK signaling pathway);04630(JAK-STAT signaling pathway);04920(Adipocytokine signaling pathway);04932(Non-alcoholic fatty liver disease);04932(Non-alcoholic fatty liver disease)	NA	NA	NA	leptin receptor [Source:HGNC Symbol;Acc:HGNC:6554]	protein_coding;processed_transcript	DOID:0014667(disease_of_metabolism);DOID:0050013(carbohydrate_metabolism_disease);DOID:0050117(disease_by_infectious_agent);DOID:0050161(lower_respiratory_tract_disease);DOID:0050589(inflammatory_bowel_disease);DOID:0050686(organ_system_cancer);DOID:0050687(cell_type_cancer);DOID:0050828(artery_disease);DOID:0060037(developmental_disorder_of_mental_health);DOID:0060038(specific_developmental_diso…	R-HSA-2586553(JAK2 Phosphorylates LEPR);R-HSA-2586555(JAK2 Autophosphorylates in Response to Leptin);R-HSA-2586559(Leptin Binds Leptin Receptor);R-HSA-2671742(JAK2 Phosphorylates SHP2 (PTPN11) in Response to Leptin);R-HSA-2671747(Phosphorylated LEPR Binds SHP2 (PTPN11));R-HSA-2671829(JAK2 Phosphorylates STAT5 in Response to Leptin);R-HSA-2671839(Phosphorylated STAT3 Dissociates from Leptin Recept…	1.6263	2.0496	2.27908	0.590024	0.521329	0.567447	3.54717	1.82667	1.22726e-27	2.76487e-25	up	yes
ENSG00000160271	RALGDS	5900	ENST00000482648;ENST00000372047;ENST00000469972;ENST00000471109;ENST00000493438;ENST00000393157;ENST00000393160;ENST00000372050;ENST00000460587;ENST00000498797;ENST00000493067;ENST00000424572;ENST00000477660;ENST00000495621	GO:0005085(guanyl-nucleotide exchange factor activity);GO:0005515(protein binding);GO:0005634(nucleus);GO:0005737(cytoplasm);GO:0005829(cytosol);GO:0005886(plasma membrane);GO:0005903(brush border);GO:0007165(signal transduction);GO:0007264(small GTPase mediated signal transduction);GO:0007265(Ras protein signal transduction);GO:0030695(GTPase regulator activity);GO:0043547(positive regulation of…	04014(Ras signaling pathway);04015(Rap1 signaling pathway);04072(Phospholipase D signaling pathway);05200(Pathways in cancer);05210(Colorectal cancer);05212(Pancreatic cancer);05231(Choline metabolism in cancer);05231(Choline metabolism in cancer)	NA	NA	NA	ral guanine nucleotide dissociation stimulator [Source:HGNC Symbol;Acc:HGNC:9842]	retained_intron;protein_coding;nonsense_mediated_decay	DOID:0050687(cell_type_cancer);DOID:14566(disease_of_cellular_proliferation);DOID:162(cancer);DOID:1909(melanoma);DOID:4(disease)	R-HSA-170986(Ral-GDS binds to Ras-GTP);R-HSA-171026(Guanine nucleotide exchange on RAL);R-HSA-9660557(RAS:GTP binds RAL GDS proteins)	6.82848	6.95806	6.02925	2.63404	2.62345	2.70305	2.48925	1.31571	1.32602e-27	2.96704e-25	up	yes
ENSG00000072274	TFRC	7037	ENST00000698280;ENST00000698293;ENST00000698292;ENST00000698282;ENST00000698288;ENST00000698286;ENST00000698277;ENST00000698275;ENST00000698279;ENST00000698278;ENST00000698295;ENST00000698289;ENST00000491658;ENST00000420415;ENST00000698285;ENST00000463356;ENST00000483983;ENST00000698291;ENST00000392396;ENST00000698287;ENST00000475593;ENST00000698283;ENST00000463047;ENST00000698276;ENST00000477148…	GO:0001618(virus receptor activity);GO:0001666(response to hypoxia);GO:0001934(positive regulation of protein phosphorylation);GO:0003723(RNA binding);GO:0003725(double-stranded RNA binding);GO:0004998(transferrin receptor activity);GO:0005515(protein binding);GO:0005576(extracellular region);GO:0005615(extracellular space);GO:0005634(nucleus);GO:0005737(cytoplasm);GO:0005739(mitochondrion);GO:00…	04066(HIF-1 signaling pathway);04144(Endocytosis);04145(Phagosome);04216(Ferroptosis);04640(Hematopoietic cell lineage);04640(Hematopoietic cell lineage)	NA	NA	NA	transferrin receptor [Source:HGNC Symbol;Acc:HGNC:11763]	protein_coding;retained_intron;nonsense_mediated_decay;processed_transcript	DOID:0014667(disease_of_metabolism);DOID:0050177(monogenic_disease);DOID:0050686(organ_system_cancer);DOID:0050687(cell_type_cancer);DOID:0050737(autosomal_recessive_disease);DOID:0050739(autosomal_genetic_disease);DOID:0060031(autoimmune_disease_of_gastrointestinal_tract);DOID:0060056(hypersensitivity_reaction_disease);DOID:0060083(immune_system_cancer);DOID:10241(thalassemia);DOID:1036(chronic_…	R-HSA-421831(trans-Golgi Network Coat Assembly);R-HSA-421833(Vamp And trans-Golgi Network AP-1 Binding Coupled With Cargo Capture);R-HSA-421835(trans-Golgi Network Vesicle Scission);R-HSA-421836(trans-Golgi Network Derived Vesicle Uncoating);R-HSA-5691154(HFE binds TFRC dimer);R-HSA-8866277(AP-2 directly binds some endocytic cargo);R-HSA-8867754(F- and N- BAR domain proteins bind the clathrin-coa…	5.32365	5.24505	7.00247	13.8443	18.9518	19.1008	0.338579	-1.56244	1.43455e-27	3.1882e-25	down	yes
ENSG00000221955	SLC12A8	84561	ENST00000465475;ENST00000479231;ENST00000461616;ENST00000485954;ENST00000430155;ENST00000473262;ENST00000469902;ENST00000479352;ENST00000393469;ENST00000485849;ENST00000481760;ENST00000479826;ENST00000462437	GO:0005515(protein binding);GO:0006811(ion transport);GO:0006813(potassium ion transport);GO:0006884(cell volume homeostasis);GO:0015293(symporter activity);GO:0015377(cation:chloride symporter activity);GO:0015379(potassium:chloride symporter activity);GO:0016020(membrane);GO:0016021(integral component of membrane);GO:0055064(chloride ion homeostasis);GO:0055075(potassium ion homeostasis);GO:005…	NA	NA	NA	NA	solute carrier family 12 member 8 [Source:HGNC Symbol;Acc:HGNC:15595]	processed_transcript;retained_intron;protein_coding;nonsense_mediated_decay	NA	NA	7.9252	7.59133	7.36423	3.21466	3.34591	3.30661	2.31888	1.21343	1.44804e-27	3.19657e-25	up	yes
ENSG00000176595	KBTBD11	9920	ENST00000320248	GO:0005515(protein binding)	NA	NA	NA	NA	kelch repeat and BTB domain containing 11 [Source:HGNC Symbol;Acc:HGNC:29104]	protein_coding	NA	NA	5.57346	6.49754	6.56175	2.18609	2.31747	2.59168	2.62609	1.39292	1.59267e-27	3.4924e-25	up	yes
ENSG00000165376	CLDN2	9075	ENST00000540876;ENST00000541806;ENST00000336803	GO:0005198(structural molecule activity);GO:0005515(protein binding);GO:0005886(plasma membrane);GO:0005911(cell-cell junction);GO:0005923(bicellular tight junction);GO:0007155(cell adhesion);GO:0016020(membrane);GO:0016021(integral component of membrane);GO:0016338(calcium-independent cell-cell adhesion via plasma membrane cell-adhesion molecules);GO:0030054(cell junction);GO:0042802(identical p…	04514(Cell adhesion molecules);04530(Tight junction);04670(Leukocyte transendothelial migration);05130(Pathogenic Escherichia coli infection);05160(Hepatitis C);05160(Hepatitis C)	NA	NA	NA	claudin 2 [Source:HGNC Symbol;Acc:HGNC:2041]	protein_coding	NA	R-HSA-420019(Claudins create paired strands through homophilic and heterophilic cis and trans interactions)	3.95809	4.07181	3.82209	10.6569	9.44298	9.59279	0.399155	-1.32498	1.68735e-27	3.67552e-25	down	yes
ENSG00000136868	SLC31A1	1317	ENST00000374212;ENST00000496650	GO:0005375(copper ion transmembrane transporter activity);GO:0005770(late endosome);GO:0005886(plasma membrane);GO:0005887(integral component of plasma membrane);GO:0006811(ion transport);GO:0006825(copper ion transport);GO:0006878(cellular copper ion homeostasis);GO:0014704(intercalated disc);GO:0015677(copper ion import);GO:0016020(membrane);GO:0016021(integral component of membrane);GO:0035434…	01524(Platinum drug resistance);04978(Mineral absorption);04978(Mineral absorption)	NA	NA	NA	solute carrier family 31 member 1 [Source:HGNC Symbol;Acc:HGNC:11016]	protein_coding;processed_transcript	DOID:14566(disease_of_cellular_proliferation);DOID:162(cancer);DOID:4(disease)	R-HSA-437300(SLC31A1 transports Cu2+ from extracellular region to cytosol)	31.4218	34.1032	33.5471	15.1546	15.7634	16.6306	2.0836	1.05908	1.7425e-27	3.77067e-25	up	yes
ENSG00000175130	MARCKSL1	65108	ENST00000329421	GO:0003779(actin binding);GO:0005515(protein binding);GO:0005516(calmodulin binding);GO:0005737(cytoplasm);GO:0005856(cytoskeleton);GO:0005886(plasma membrane);GO:0007015(actin filament organization);GO:0007417(central nervous system development);GO:0008283(cell population proliferation);GO:0008284(positive regulation of cell population proliferation);GO:0016020(membrane);GO:0051015(actin filamen…	04666(Fc gamma R-mediated phagocytosis);05140(Leishmaniasis)	NA	NA	NA	MARCKS like 1 [Source:HGNC Symbol;Acc:HGNC:7142]	protein_coding	DOID:0050615(respiratory_system_cancer);DOID:0050686(organ_system_cancer);DOID:1324(lung_cancer);DOID:14566(disease_of_cellular_proliferation);DOID:162(cancer);DOID:3905(lung_carcinoma);DOID:4(disease);DOID:5409(lung_small_cell_carcinoma)	NA	17.9891	18.9364	19.5189	46.2701	42.5886	40.204	0.437341	-1.19317	2.54035e-27	5.46125e-25	down	yes
ENSG00000176142	TMEM39A	55254	ENST00000319172;ENST00000486235;ENST00000473684;ENST00000438581;ENST00000482162;ENST00000497993;ENST00000490099;ENST00000468545;ENST00000491685;ENST00000461654;ENST00000486159;ENST00000468676	GO:0005515(protein binding);GO:0005783(endoplasmic reticulum);GO:0005789(endoplasmic reticulum membrane);GO:0006914(autophagy);GO:0016020(membrane);GO:0016021(integral component of membrane);GO:0045070(positive regulation of viral genome replication);GO:1901097(negative regulation of autophagosome maturation);GO:1902902(negative regulation of autophagosome assembly);GO:1902902(negative regulation…	NA	NA	NA	NA	transmembrane protein 39A [Source:HGNC Symbol;Acc:HGNC:25600]	protein_coding;retained_intron;nonsense_mediated_decay;processed_transcript	NA	NA	23.4433	23.0446	22.5245	10.8262	9.73111	10.3646	2.23183	1.15823	2.88775e-27	6.16779e-25	up	yes
ENSG00000134815	DHX34	9704	ENST00000328771;ENST00000471451;ENST00000460681;ENST00000486327	GO:0000166(nucleotide binding);GO:0000184(nuclear-transcribed mRNA catabolic process, nonsense-mediated decay);GO:0000956(nuclear-transcribed mRNA catabolic process);GO:0003723(RNA binding);GO:0003724(RNA helicase activity);GO:0004386(helicase activity);GO:0005515(protein binding);GO:0005524(ATP binding);GO:0016020(membrane);GO:0016787(hydrolase activity);GO:0016887(ATP hydrolysis activity);GO:00…	NA	K20101	EC:3.6.4.13	NA	DExH-box helicase 34 [Source:HGNC Symbol;Acc:HGNC:16719]	protein_coding;processed_transcript;nonsense_mediated_decay;retained_intron	NA	NA	2.10758	2.05671	1.92238	5.00471	5.26863	4.72291	0.405879	-1.30088	3.498e-27	7.42298e-25	down	yes
ENSG00000177000	MTHFR	4524	ENST00000376583;ENST00000641759;ENST00000376585;ENST00000641820;ENST00000641909;ENST00000641407;ENST00000641805;ENST00000423400;ENST00000376592;ENST00000641446;ENST00000376590;ENST00000418034;ENST00000641437;ENST00000642002;ENST00000431243;ENST00000413656	GO:0001666(response to hypoxia);GO:0001843(neural tube closure);GO:0003824(catalytic activity);GO:0004489(methylenetetrahydrofolate reductase (NAD(P)H) activity);GO:0005829(cytosol);GO:0006555(methionine metabolic process);GO:0008152(metabolic process);GO:0009086(methionine biosynthetic process);GO:0009410(response to xenobiotic stimulus);GO:0016491(oxidoreductase activity);GO:0031060(regulation …	00670(One carbon pool by folate);01100(Metabolic pathways);01200(Carbon metabolism);01523(Antifolate resistance);01523(Antifolate resistance)	K00297	EC:1.5.1.20	NA	methylenetetrahydrofolate reductase [Source:HGNC Symbol;Acc:HGNC:7436]	protein_coding;retained_intron;nonsense_mediated_decay;processed_transcript	DOID:0014667(disease_of_metabolism);DOID:0050013(carbohydrate_metabolism_disease);DOID:0050117(disease_by_infectious_agent);DOID:0050155(sensory_system_disease);DOID:0050161(lower_respiratory_tract_disease);DOID:0050177(monogenic_disease);DOID:0050567(orofacial_cleft);DOID:0050589(inflammatory_bowel_disease);DOID:0050615(respiratory_system_cancer);DOID:0050624(gastrointestinal_system_benign_neopl…	R-HSA-200676(MTHFR dimer reduces 5,10-methylene-THFPG to 5-methyl-THFPG)	6.49374	5.29724	3.90333	1.36831	1.38169	1.39582	3.78557	1.92051	4.90332e-27	1.03385e-24	up	yes
ENSG00000147852	VLDLR	7436	ENST00000680746;ENST00000681618;ENST00000680332;ENST00000679718;ENST00000681087;ENST00000679780;ENST00000680975;ENST00000679750;ENST00000679851;ENST00000679488;ENST00000681518;ENST00000382100;ENST00000478776;ENST00000382099;ENST00000680751;ENST00000680745;ENST00000681806;ENST00000680440;ENST00000680243;ENST00000681770;ENST00000681306;ENST00000680150;ENST00000681486	GO:0005041(low-density lipoprotein particle receptor activity);GO:0005509(calcium ion binding);GO:0005515(protein binding);GO:0005615(extracellular space);GO:0005765(lysosomal membrane);GO:0005886(plasma membrane);GO:0005905(clathrin-coated pit);GO:0006629(lipid metabolic process);GO:0006869(lipid transport);GO:0006897(endocytosis);GO:0006898(receptor-mediated endocytosis);GO:0007165(signal trans…	05017(Spinocerebellar ataxia);05017(Spinocerebellar ataxia)	NA	NA	NA	very low density lipoprotein receptor [Source:HGNC Symbol;Acc:HGNC:12698]	protein_coding;retained_intron;nonsense_mediated_decay	DOID:0050155(sensory_system_disease);DOID:10871(age_related_macular_degeneration);DOID:14566(disease_of_cellular_proliferation);DOID:1492(eye_and_adnexa_disease);DOID:150(disease_of_mental_health);DOID:1561(cognitive_disorder);DOID:162(cancer);DOID:2007(degeneration_of_macula_and_posterior_pole);DOID:225(syndrome);DOID:2468(psychotic_disorder);DOID:4448(macular_degeneration);DOID:4(disease);DOID:…	R-HSA-8854462(VLDLR binds VLDL);R-HSA-8854466(VLDLR binds RELN);R-HSA-8854628(MYLIP dimer ubiquitinates VLDLR on Lys-839);R-HSA-8855111(VLDLR binds PCSK9);R-HSA-8855130(VLDLR:PCSK9:Clathrin-coated vesicle translocates from the plasma membrane to lysosomal membrane);R-HSA-8855131(VLDLR:PCSK9 binds Clathrin-coated vesicles);R-HSA-8855232(RELN:VLDLR binds DAB1);R-HSA-8855237(FYN phosphorylates DAB1 …	2.33215	2.69225	2.95897	0.948424	1.0691	1.02341	2.6253	1.39248	5.49946e-27	1.15215e-24	up	yes
ENSG00000088280	ASAP3	55616	ENST00000336689;ENST00000484418;ENST00000492982;ENST00000495646;ENST00000530874;ENST00000465372;ENST00000475814;ENST00000449467;ENST00000478858	GO:0001726(ruffle);GO:0005096(GTPase activator activity);GO:0005515(protein binding);GO:0005654(nucleoplasm);GO:0005737(cytoplasm);GO:0005829(cytosol);GO:0005925(focal adhesion);GO:0016477(cell migration);GO:0043231(intracellular membrane-bounded organelle);GO:0043547(positive regulation of GTPase activity);GO:0046872(metal ion binding);GO:0051492(regulation of stress fiber assembly);GO:0051492(r…	04144(Endocytosis);04666(Fc gamma R-mediated phagocytosis);04666(Fc gamma R-mediated phagocytosis)	NA	NA	NA	ArfGAP with SH3 domain, ankyrin repeat and PH domain 3 [Source:HGNC Symbol;Acc:HGNC:14987]	protein_coding;nonsense_mediated_decay;retained_intron;processed_transcript	DOID:14566(disease_of_cellular_proliferation);DOID:162(cancer);DOID:4(disease)	NA	7.18407	7.00664	6.13695	2.14587	2.02328	2.58116	3.01137	1.59042	6.15756e-27	1.28186e-24	up	yes
ENSG00000116191	RALGPS2	55103	ENST00000367635;ENST00000367634;ENST00000480743;ENST00000495034;ENST00000415888;ENST00000478871;ENST00000367632	GO:0005085(guanyl-nucleotide exchange factor activity);GO:0005515(protein binding);GO:0005737(cytoplasm);GO:0005886(plasma membrane);GO:0007264(small GTPase mediated signal transduction);GO:0007265(Ras protein signal transduction);GO:0016020(membrane);GO:0032485(regulation of Ral protein signal transduction);GO:0043547(positive regulation of GTPase activity);GO:0050790(regulation of catalytic act…	NA	NA	NA	NA	Ral GEF with PH domain and SH3 binding motif 2 [Source:HGNC Symbol;Acc:HGNC:30279]	protein_coding;retained_intron	NA	NA	8.91247	10.6173	12.0668	3.19916	3.76051	4.10992	2.85436	1.51317	6.54579e-27	1.35411e-24	up	yes
ENSG00000105676	ARMC6	93436	ENST00000392336;ENST00000392335;ENST00000535758;ENST00000537263;ENST00000546344;ENST00000535478;ENST00000269932;ENST00000535612;ENST00000539985;ENST00000535795;ENST00000540707;ENST00000540634;ENST00000535288	GO:0002244(hematopoietic progenitor cell differentiation);GO:0005515(protein binding);GO:0005829(cytosol);GO:0005829(cytosol)	NA	NA	NA	NA	armadillo repeat containing 6 [Source:HGNC Symbol;Acc:HGNC:25049]	protein_coding;nonsense_mediated_decay	NA	NA	5.3644	4.99548	4.99151	13.0875	12.131	11.2971	0.420406	-1.25014	7.92422e-27	1.62902e-24	down	yes
ENSG00000114626	ABTB1	80325	ENST00000464431;ENST00000232744;ENST00000474129;ENST00000475042;ENST00000468137;ENST00000466612;ENST00000478298;ENST00000497162;ENST00000483857;ENST00000475265;ENST00000493365;ENST00000453791;ENST00000479280	GO:0000151(ubiquitin ligase complex);GO:0003746(translation elongation factor activity);GO:0005515(protein binding);GO:0005730(nucleolus);GO:0005737(cytoplasm);GO:0005829(cytosol);GO:0005886(plasma membrane);GO:0006412(translation);GO:0006414(translational elongation);GO:0006414(translational elongation)	NA	NA	NA	NA	ankyrin repeat and BTB domain containing 1 [Source:HGNC Symbol;Acc:HGNC:18275]	retained_intron;protein_coding;nonsense_mediated_decay;processed_transcript	NA	NA	4.01514	3.83289	2.92421	1.03941	0.890844	0.950065	3.73995	1.90302	8.2147e-27	1.67825e-24	up	yes
ENSG00000125872	LRRN4	164312,4034	ENST00000698795;ENST00000378858;ENST00000698797;ENST00000698796	GO:0005515(protein binding);GO:0005887(integral component of plasma membrane);GO:0007616(long-term memory);GO:0008542(visual learning);GO:0016020(membrane);GO:0016021(integral component of membrane);GO:0070062(extracellular exosome);GO:0070062(extracellular exosome)	NA	NA	NA	NA	leucine rich repeat neuronal 4 [Source:HGNC Symbol;Acc:HGNC:16208]	protein_coding;retained_intron	NA	NA	9.22099	9.47491	10.6029	22.9654	24.7943	20.1873	0.431201	-1.21357	8.82841e-27	1.7925e-24	down	yes
ENSG00000167114	SLC27A4	10999	ENST00000300456	GO:0000038(very long-chain fatty acid metabolic process);GO:0000166(nucleotide binding);GO:0001579(medium-chain fatty acid transport);GO:0001676(long-chain fatty acid metabolic process);GO:0004467(long-chain fatty acid-CoA ligase activity);GO:0005324(long-chain fatty acid transporter activity);GO:0005515(protein binding);GO:0005783(endoplasmic reticulum);GO:0005789(endoplasmic reticulum membrane)…	03320(PPAR signaling pathway);04931(Insulin resistance);04975(Fat digestion and absorption)	NA	NA	NA	solute carrier family 27 member 4 [Source:HGNC Symbol;Acc:HGNC:10998]	protein_coding	NA	R-HSA-5627891(Defective SLC27A4 does not transport LCFAs from extracellular region to cytosol);R-HSA-879585(SLC27A1,4,6 transport LCFAs from extracellular region to cytosol)	6.00637	5.63265	5.70748	14.5056	13.5407	12.6662	0.426072	-1.23083	1.51541e-26	3.05796e-24	down	yes
ENSG00000126500	FLRT1	23769	ENST00000246841;ENST00000682287	GO:0005515(protein binding);GO:0016020(membrane);GO:0016021(integral component of membrane);GO:0016021(integral component of membrane)	NA	NA	NA	NA	fibronectin leucine rich transmembrane protein 1 [Source:HGNC Symbol;Acc:HGNC:3760]	protein_coding	NA	R-HSA-5656064(Activated FGFR1 binds FLRT1,2,3)	1.71635	1.3104	0.756361	0.0797333	0.0315874	0.0716727	20.6734	4.36971	1.74462e-26	3.49903e-24	up	yes
ENSG00000059804	SLC2A3	6515	ENST00000469295;ENST00000075120;ENST00000486749;ENST00000490763;ENST00000541671;ENST00000476634;ENST00000479059;ENST00000495813;ENST00000544936	GO:0005354(galactose transmembrane transporter activity);GO:0005355(glucose transmembrane transporter activity);GO:0005515(protein binding);GO:0005536(glucose binding);GO:0005886(plasma membrane);GO:0005887(integral component of plasma membrane);GO:0005975(carbohydrate metabolic process);GO:0008643(carbohydrate transport);GO:0015149(hexose transmembrane transporter activity);GO:0015749(monosaccha…	NA	NA	NA	NA	solute carrier family 2 member 3 [Source:HGNC Symbol;Acc:HGNC:11007]	retained_intron;protein_coding;nonsense_mediated_decay	DOID:0014667(disease_of_metabolism);DOID:0050013(carbohydrate_metabolism_disease);DOID:0050686(organ_system_cancer);DOID:0050687(cell_type_cancer);DOID:0060158(acquired_metabolic_disease);DOID:10652(Alzheimer's_disease);DOID:120(female_reproductive_organ_cancer);DOID:1289(neurodegenerative_disease);DOID:1307(dementia);DOID:1428(endocrine_pancreas_disease);DOID:14566(disease_of_cellular_proliferat…	R-HSA-198818(SLC2A1,3 transports DeHA from extracellular region to cytosol);R-HSA-6798743(Exocytosis of secretory granule membrane proteins);R-HSA-6798747(Exocytosis of tertiary granule membrane proteins);R-HSA-6799350(Exocytosis of specific granule membrane proteins);R-HSA-6800426(Exocytosis of ficolin-rich granule membrane proteins);R-HSA-8981564(GLUT3 (SLC2A3) tetramer transports Glc from extr…	11.5631	11.5831	9.42465	4.09864	3.46476	3.85694	2.852	1.51197	1.78176e-26	3.55186e-24	up	yes
ENSG00000132382	MYBBP1A	10514	ENST00000254718;ENST00000575662;ENST00000571354;ENST00000573175;ENST00000571368;ENST00000574167;ENST00000574934;ENST00000573116;ENST00000570986;ENST00000574547;ENST00000381556	GO:0001649(osteoblast differentiation);GO:0003677(DNA binding);GO:0003714(transcription corepressor activity);GO:0003723(RNA binding);GO:0005634(nucleus);GO:0005654(nucleoplasm);GO:0005730(nucleolus);GO:0005737(cytoplasm);GO:0006338(chromatin remodeling);GO:0006355(regulation of DNA-templated transcription);GO:0008134(transcription factor binding);GO:0016020(membrane);GO:0022904(respiratory elect…	NA	K02331	EC:2.7.7.7	NA	MYB binding protein 1a [Source:HGNC Symbol;Acc:HGNC:7546]	protein_coding;retained_intron	DOID:14566(disease_of_cellular_proliferation);DOID:162(cancer);DOID:4(disease)	R-HSA-5250930(B-WICH recruits histone acetyltransferases);R-HSA-5250938(B-WICH:histone acetyltransferase acetylates histone H3 at lysine-9);R-HSA-5250947(B-WICH complex binds rDNA promoter)	8.34217	8.62082	8.06654	16.6498	18.018	16.2986	0.491099	-1.02591	1.95875e-26	3.88116e-24	down	yes
ENSG00000210135	MT-TN		ENST00000387400	GO:0006412(translation);GO:0030533(triplet codon-amino acid adaptor activity)	NA	NA	NA	NA	mitochondrially encoded tRNA-Asn (AAU/C) [Source:HGNC Symbol;Acc:HGNC:7493]	Mt_tRNA	NA	NA	1974.33	1983.83	1827.13	899.799	819.68	854.953	2.24721	1.16814	2.0568e-26	4.05104e-24	up	yes
ENSG00000130810	PPAN	56342,692312	ENST00000253107;ENST00000466025;ENST00000468881;ENST00000444703;ENST00000446223;ENST00000486482;ENST00000393793;ENST00000430370	GO:0000027(ribosomal large subunit assembly);GO:0003723(RNA binding);GO:0005634(nucleus);GO:0005730(nucleolus);GO:0006364(rRNA processing);GO:0019843(rRNA binding);GO:0030687(preribosome, large subunit precursor);GO:0030687(preribosome, large subunit precursor)	NA	NA	NA	NA	peter pan homolog [Source:HGNC Symbol;Acc:HGNC:9227]	protein_coding;retained_intron	NA	NA	8.34012	8.71134	8.08706	23.1155	20.1076	19.0022	0.403992	-1.3076	2.89325e-26	5.66456e-24	down	yes
ENSG00000168496	FEN1	2237	ENST00000305885;ENST00000535723;ENST00000535307	GO:0000287(magnesium ion binding);GO:0000724(double-strand break repair via homologous recombination);GO:0000781(chromosome, telomeric region);GO:0003677(DNA binding);GO:0003684(damaged DNA binding);GO:0003690(double-stranded DNA binding);GO:0003824(catalytic activity);GO:0004518(nuclease activity);GO:0004519(endonuclease activity);GO:0004523(RNA-DNA hybrid ribonuclease activity);GO:0004527(exonu…	03030(DNA replication);03410(Base excision repair);03450(Non-homologous end-joining);03450(Non-homologous end-joining)	NA	NA	NA	flap structure-specific endonuclease 1 [Source:HGNC Symbol;Acc:HGNC:3650]	protein_coding	DOID:14566(disease_of_cellular_proliferation);DOID:162(cancer);DOID:225(syndrome);DOID:4(disease)	R-HSA-110363(FEN1 bound to PCNA and APEX1 cleaves flap ssDNA);R-HSA-110364(PCNA:POLD,POLE:RPA:RFC and FEN1 bind APEX1);R-HSA-110368(POLD,POLE-mediated DNA strand displacement synthesis);R-HSA-174446(Removal of remaining Flap from the C-strand);R-HSA-182876(Removal of plus-strand flap and gap closure complete synthesis of linear duplex viral DNA);R-HSA-5649873(PARP1,PARP2 dimers and FEN1 bind POLB…	22.2195	24.0118	25.9679	52.9034	49.5577	50.249	0.472786	-1.08074	4.50092e-26	8.76002e-24	down	yes
ENSG00000128165	ADM2	79924	ENST00000395738	GO:0001525(angiogenesis);GO:0003073(regulation of systemic arterial blood pressure);GO:0005179(hormone activity);GO:0005576(extracellular region);GO:0006468(protein phosphorylation);GO:0007189(adenylate cyclase-activating G protein-coupled receptor signaling pathway);GO:0007586(digestion);GO:0007631(feeding behavior);GO:0010460(positive regulation of heart rate);GO:0010628(positive regulation of …	NA	NA	NA	NA	adrenomedullin 2 [Source:HGNC Symbol;Acc:HGNC:28898]	protein_coding	DOID:16(integumentary_system_disease);DOID:2723(dermatitis);DOID:3310(atopic_dermatitis);DOID:37(skin_disease);DOID:4(disease);DOID:7(disease_of_anatomical_entity)	R-HSA-379044(Liganded Gs-activating GPCR acts as a GEF for Gs);R-HSA-420214(The adrenomedullin receptor can bind adrenomedullin and intermedin);R-HSA-744886(The Ligand:GPCR:Gs complex dissociates);R-HSA-744887(Liganded Gs-activating GPCRs bind inactive heterotrimeric Gs)	4.24795	3.0606	2.87177	0.55832	0.299094	0.208983	9.54646	3.25497	6.45014e-26	1.24799e-23	up	yes
ENSG00000130733	YIPF2	78992	ENST00000253031;ENST00000586748;ENST00000592646;ENST00000592505;ENST00000591872;ENST00000587943;ENST00000588962;ENST00000588347;ENST00000590329;ENST00000585858	GO:0000138(Golgi trans cisterna);GO:0005515(protein binding);GO:0005768(endosome);GO:0005794(Golgi apparatus);GO:0005797(Golgi medial cisterna);GO:0005802(trans-Golgi network);GO:0010008(endosome membrane);GO:0016020(membrane);GO:0016021(integral component of membrane);GO:0016192(vesicle-mediated transport);GO:0030133(transport vesicle);GO:0031267(small GTPase binding);GO:0031902(late endosome me…	NA	NA	NA	NA	Yip1 domain family member 2 [Source:HGNC Symbol;Acc:HGNC:28476]	protein_coding;retained_intron	NA	NA	55.8824	45.0373	33.6284	13.1938	12.1802	11.2972	3.66904	1.8754	7.29128e-26	1.40248e-23	up	yes
ENSG00000139278	GLIPR1	11010	ENST00000266659;ENST00000456650;ENST00000536703	GO:0005515(protein binding);GO:0005576(extracellular region);GO:0005615(extracellular space);GO:0005886(plasma membrane);GO:0016020(membrane);GO:0016021(integral component of membrane);GO:0035577(azurophil granule membrane);GO:0035577(azurophil granule membrane)	NA	NA	NA	NA	GLI pathogenesis related 1 [Source:HGNC Symbol;Acc:HGNC:17001]	protein_coding;nonsense_mediated_decay	DOID:0050686(organ_system_cancer);DOID:0060083(immune_system_cancer);DOID:1240(leukemia);DOID:14566(disease_of_cellular_proliferation);DOID:162(cancer);DOID:2531(hematologic_cancer);DOID:4(disease)	R-HSA-1989772(Expression of GLIPR1);R-HSA-6798739(Exocytosis of azurophil granule membrane proteins)	4.17773	4.23652	5.74156	11.4697	13.359	12.8724	0.375474	-1.41322	7.39519e-26	1.4142e-23	down	yes
ENSG00000124160	NCOA5	57727	ENST00000290231;ENST00000372291	GO:0000122(negative regulation of transcription by RNA polymerase II);GO:0003682(chromatin binding);GO:0003714(transcription corepressor activity);GO:0003723(RNA binding);GO:0005515(protein binding);GO:0005615(extracellular space);GO:0005634(nucleus);GO:0005654(nucleoplasm);GO:0008286(insulin receptor signaling pathway);GO:0009966(regulation of signal transduction);GO:0015629(actin cytoskeleton);…	NA	NA	NA	NA	nuclear receptor coactivator 5 [Source:HGNC Symbol;Acc:HGNC:15909]	protein_coding	NA	NA	9.03191	9.70042	8.70146	18.4122	20.0205	19.3325	0.474919	-1.07425	7.52836e-26	1.42831e-23	down	yes
ENSG00000130254	SAFB2	9667	ENST00000252542;ENST00000591123;ENST00000589925;ENST00000591310;ENST00000590262;ENST00000585449;ENST00000592599;ENST00000587802;ENST00000591101;ENST00000590000;ENST00000591120	GO:0003676(nucleic acid binding);GO:0003677(DNA binding);GO:0003723(RNA binding);GO:0005515(protein binding);GO:0005634(nucleus);GO:0005654(nucleoplasm);GO:0005737(cytoplasm);GO:0006355(regulation of DNA-templated transcription);GO:0006357(regulation of transcription by RNA polymerase II);GO:0016604(nuclear body);GO:0042802(identical protein binding);GO:0043231(intracellular membrane-bounded orga…	NA	NA	NA	NA	scaffold attachment factor B2 [Source:HGNC Symbol;Acc:HGNC:21605]	protein_coding;nonsense_mediated_decay;processed_transcript;retained_intron	DOID:0050686(organ_system_cancer);DOID:14566(disease_of_cellular_proliferation);DOID:1612(breast_cancer);DOID:162(cancer);DOID:225(syndrome);DOID:4(disease);DOID:5093(thoracic_cancer)	NA	7.09871	8.22927	7.38595	16.7574	16.8228	15.6665	0.461226	-1.11645	7.5558e-26	1.42831e-23	down	yes
ENSG00000080031	PTPRH	5794	ENST00000376350;ENST00000588370;ENST00000588559;ENST00000586852;ENST00000586310	GO:0004721(phosphoprotein phosphatase activity);GO:0004725(protein tyrosine phosphatase activity);GO:0005001(transmembrane receptor protein tyrosine phosphatase activity);GO:0005515(protein binding);GO:0005737(cytoplasm);GO:0005886(plasma membrane);GO:0005887(integral component of plasma membrane);GO:0005902(microvillus);GO:0006470(protein dephosphorylation);GO:0006915(apoptotic process);GO:00160…	NA	K18034	EC:3.1.3.48	NA	protein tyrosine phosphatase receptor type H [Source:HGNC Symbol;Acc:HGNC:9672]	protein_coding;processed_transcript	DOID:0050686(organ_system_cancer);DOID:14566(disease_of_cellular_proliferation);DOID:162(cancer);DOID:3119(gastrointestinal_system_cancer);DOID:3571(liver_cancer);DOID:4(disease);DOID:684(hepatocellular_carcinoma);DOID:686(liver_carcinoma)	NA	1.27537	1.39588	1.13344	0.151398	0.221407	0.215565	6.46649	2.69298	7.96718e-26	1.49747e-23	up	yes
ENSG00000088970	KIZ	55857	ENST00000619189;ENST00000616679;ENST00000621366;ENST00000616848;ENST00000441136;ENST00000620553;ENST00000620891;ENST00000612654	GO:0005515(protein binding);GO:0005737(cytoplasm);GO:0005813(centrosome);GO:0005815(microtubule organizing center);GO:0005856(cytoskeleton);GO:0007051(spindle organization);GO:0016020(membrane);GO:0016021(integral component of membrane);GO:0019901(protein kinase binding);GO:0042995(cell projection);GO:0042995(cell projection)	NA	NA	NA	NA	kizuna centrosomal protein [Source:HGNC Symbol;Acc:HGNC:15865]	protein_coding;processed_transcript;nonsense_mediated_decay	NA	NA	2.62828	2.60171	2.83008	0.595161	0.793008	0.858552	3.58748	1.84297	8.27654e-26	1.54182e-23	up	yes
ENSG00000150961	SEC24D	9871	ENST00000280551;ENST00000505134;ENST00000509818;ENST00000511715;ENST00000502830;ENST00000419654;ENST00000514561;ENST00000502526;ENST00000503683;ENST00000506622;ENST00000511481;ENST00000514418	GO:0000149(SNARE binding);GO:0001701(in utero embryonic development);GO:0005515(protein binding);GO:0005737(cytoplasm);GO:0005783(endoplasmic reticulum);GO:0005789(endoplasmic reticulum membrane);GO:0005829(cytosol);GO:0006886(intracellular protein transport);GO:0006888(endoplasmic reticulum to Golgi vesicle-mediated transport);GO:0008270(zinc ion binding);GO:0012507(ER to Golgi transport vesicle…	04141(Protein processing in endoplasmic reticulum);05130(Pathogenic Escherichia coli infection);05130(Pathogenic Escherichia coli infection)	NA	NA	NA	SEC24 homolog D, COPII coat complex component [Source:HGNC Symbol;Acc:HGNC:10706]	protein_coding;processed_transcript;nonsense_mediated_decay;retained_intron	NA	R-HSA-1655825(SREBP1A,1C,2:SCAP binds CopII Coat Complex);R-HSA-1655834(SREBP1A,1C,2:SCAP translocates to the Golgi);R-HSA-203973(Vesicle budding);R-HSA-203979(Coat Assembly);R-HSA-204008(SEC31:SEC13 and v-SNARE recruitment);R-HSA-2130731(Formation of COPII vesicle);R-HSA-2213243(Fusion of COPII vesicle with Golgi complex);R-HSA-5694409(Nucleotide exchange on RAB1);R-HSA-5694413(SEC4C,D bind GOSR…	22.1942	25.3015	26.0847	9.65878	11.1986	11.6141	2.266	1.18015	8.29692e-26	1.54182e-23	up	yes
ENSG00000111845	PAK1IP1	55003	ENST00000379568	GO:0005515(protein binding);GO:0005634(nucleus);GO:0005730(nucleolus);GO:0008283(cell population proliferation);GO:0009968(negative regulation of signal transduction);GO:0042254(ribosome biogenesis);GO:0042273(ribosomal large subunit biogenesis);GO:0060021(roof of mouth development);GO:1901796(regulation of signal transduction by p53 class mediator)	NA	NA	NA	NA	PAK1 interacting protein 1 [Source:HGNC Symbol;Acc:HGNC:20882]	protein_coding	NA	NA	8.8672	8.17407	9.42494	19.0504	20.8448	22.1211	0.426762	-1.2285	8.55149e-26	1.5802e-23	down	yes
ENSG00000181789	COPG1	22820	ENST00000513410;ENST00000512034;ENST00000514478;ENST00000314797;ENST00000515725;ENST00000513965;ENST00000509889;ENST00000509208;ENST00000504547	GO:0000139(Golgi membrane);GO:0005198(structural molecule activity);GO:0005515(protein binding);GO:0005737(cytoplasm);GO:0005783(endoplasmic reticulum);GO:0005789(endoplasmic reticulum membrane);GO:0005793(endoplasmic reticulum-Golgi intermediate compartment);GO:0005794(Golgi apparatus);GO:0005829(cytosol);GO:0006886(intracellular protein transport);GO:0006888(endoplasmic reticulum to Golgi vesic…	NA	NA	NA	NA	COPI coat complex subunit gamma 1 [Source:HGNC Symbol;Acc:HGNC:2236]	retained_intron;nonsense_mediated_decay;protein_coding	NA	R-HSA-6807872(Active ARF recruits coatomer);R-HSA-6807875(ARFGAP, cargo, v-SNAREs and p24 proteins bind nascent COPI complex);R-HSA-6807877(ARFGAPs stimulate ARF GTPase activity);R-HSA-6809003(ERGIC-to-Golgi vesicles bind dynein:dynactin );R-HSA-6809006(Vesicle is tethered through binding GOLGA2:GORASP1, GOLGB1 and the COG complex);R-HSA-6809010(COPI vesicle uncoating);R-HSA-6809011(cis-Golgi t-S…	95.6115	100.51	95.0783	45.2849	47.3932	51.1063	2.02525	1.0181	8.76683e-26	1.61094e-23	up	yes
ENSG00000048162	NOP16	51491	ENST00000614830;ENST00000509257;ENST00000618911;ENST00000503849;ENST00000621444;ENST00000510608;ENST00000502663;ENST00000504821;ENST00000502577	GO:0003723(RNA binding);GO:0005634(nucleus);GO:0005654(nucleoplasm);GO:0005730(nucleolus);GO:0042273(ribosomal large subunit biogenesis);GO:0043231(intracellular membrane-bounded organelle);GO:0043231(intracellular membrane-bounded organelle)	NA	NA	NA	NA	NOP16 nucleolar protein [Source:HGNC Symbol;Acc:HGNC:26934]	protein_coding;retained_intron;nonsense_mediated_decay	DOID:14566(disease_of_cellular_proliferation);DOID:162(cancer);DOID:4(disease)	NA	10.1832	9.0261	8.32572	31.3965	25.1831	23.5869	0.343473	-1.54173	1.01752e-25	1.85936e-23	down	yes
ENSG00000058866	DGKG	1608	ENST00000265022;ENST00000482566;ENST00000480809;ENST00000490452;ENST00000447054;ENST00000472506	GO:0000166(nucleotide binding);GO:0003951(NAD+ kinase activity);GO:0004143(diacylglycerol kinase activity);GO:0005509(calcium ion binding);GO:0005524(ATP binding);GO:0005737(cytoplasm);GO:0005829(cytosol);GO:0005856(cytoskeleton);GO:0005886(plasma membrane);GO:0006629(lipid metabolic process);GO:0006654(phosphatidic acid biosynthetic process);GO:0007165(signal transduction);GO:0007205(protein kin…	00561(Glycerolipid metabolism);00564(Glycerophospholipid metabolism);01100(Metabolic pathways);04070(Phosphatidylinositol signaling system);04072(Phospholipase D signaling pathway);05231(Choline metabolism in cancer);05231(Choline metabolism in cancer)	K00901	EC:2.7.1.107	NA	diacylglycerol kinase gamma [Source:HGNC Symbol;Acc:HGNC:2853]	protein_coding;retained_intron;processed_transcript	NA	R-HSA-426240(DAG kinase produces phosphatidic acid from DAG)	0.339808	0.361604	0.34391	0.964181	1.181	1.14383	0.317822	-1.65371	1.23295e-25	2.24055e-23	down	yes
ENSG00000117877	POLR1G	10849	ENST00000309424;ENST00000592852;ENST00000589804	GO:0000120(RNA polymerase I transcription regulator complex);GO:0000428(DNA-directed RNA polymerase complex);GO:0001650(fibrillar center);GO:0003723(RNA binding);GO:0005634(nucleus);GO:0005654(nucleoplasm);GO:0005694(chromosome);GO:0005730(nucleolus);GO:0005736(RNA polymerase I complex);GO:0005739(mitochondrion);GO:0005829(cytosol);GO:0006360(transcription by RNA polymerase I);GO:0007169(transmem…	NA	NA	NA	NA	RNA polymerase I subunit G [Source:HGNC Symbol;Acc:HGNC:24219]	protein_coding	NA	R-HSA-427366(Transcription of intergenic spacer of the rRNA gene);R-HSA-5250930(B-WICH recruits histone acetyltransferases);R-HSA-5250938(B-WICH:histone acetyltransferase acetylates histone H3 at lysine-9);R-HSA-5250947(B-WICH complex binds rDNA promoter);R-HSA-73757(Binding of RRN3 to RNA Polymerase I);R-HSA-73758(Recruitment of Active RNA Polymerase I to SL1:phos.UBF-1:rDNA Promoter);R-HSA-7376…	5.98701	5.87001	4.91561	16.4498	15.9773	13.4043	0.365964	-1.45022	1.37088e-25	2.47753e-23	down	yes
ENSG00000141522	ARHGDIA	396	ENST00000400721;ENST00000269321;ENST00000541078;ENST00000582309;ENST00000584461;ENST00000583111;ENST00000584397;ENST00000580033;ENST00000580685;ENST00000583791;ENST00000582984;ENST00000578351;ENST00000583499;ENST00000583868;ENST00000579121	GO:0001772(immunological synapse);GO:0005094(Rho GDP-dissociation inhibitor activity);GO:0005096(GTPase activator activity);GO:0005515(protein binding);GO:0005634(nucleus);GO:0005737(cytoplasm);GO:0005829(cytosol);GO:0005856(cytoskeleton);GO:0007162(negative regulation of cell adhesion);GO:0007266(Rho protein signal transduction);GO:0016020(membrane);GO:0032880(regulation of protein localization)…	04722(Neurotrophin signaling pathway);04962(Vasopressin-regulated water reabsorption);04962(Vasopressin-regulated water reabsorption)	NA	NA	NA	Rho GDP dissociation inhibitor alpha [Source:HGNC Symbol;Acc:HGNC:678]	protein_coding;retained_intron;nonsense_mediated_decay	DOID:0050589(inflammatory_bowel_disease);DOID:0050686(organ_system_cancer);DOID:0050687(cell_type_cancer);DOID:14566(disease_of_cellular_proliferation);DOID:150(disease_of_mental_health);DOID:1561(cognitive_disorder);DOID:162(cancer);DOID:2468(psychotic_disorder);DOID:3070(malignant_glioma);DOID:3119(gastrointestinal_system_cancer);DOID:3181(oligodendroglioma);DOID:3571(liver_cancer);DOID:4(disea…	R-HSA-193646(NGF binding to p75NTR inactivates RHOA);R-HSA-193668(p75NTR and RHOA-GDI interact);R-HSA-193696(The p75NTR:NgR:MDGI complex reduces RHOA-GDI activity, displacing RHOA);R-HSA-9012761(The p75NTR:NgR:MDGI binds RHOA-GDI);R-HSA-9012835(GDIs block activation of RHOA);R-HSA-9013108(GDIs block activation of RHOC);R-HSA-9013147(RAC1 GDIs block activation of RAC1);R-HSA-9013158(CDC42 GDIs blo…	86.3215	84.8198	78.1399	183.221	173.418	163.304	0.47944	-1.06058	1.76275e-25	3.16833e-23	down	yes
ENSG00000164687	FABP5	2171,387934	ENST00000297258;ENST00000486269;ENST00000481695;ENST00000396359	GO:0001972(retinoic acid binding);GO:0005324(long-chain fatty acid transporter activity);GO:0005504(fatty acid binding);GO:0005515(protein binding);GO:0005576(extracellular region);GO:0005615(extracellular space);GO:0005634(nucleus);GO:0005654(nucleoplasm);GO:0005737(cytoplasm);GO:0005829(cytosol);GO:0005886(plasma membrane);GO:0006006(glucose metabolic process);GO:0006629(lipid metabolic process…	03320(PPAR signaling pathway);03320(PPAR signaling pathway)	NA	NA	NA	fatty acid binding protein 5 [Source:HGNC Symbol;Acc:HGNC:3560]	protein_coding;retained_intron	DOID:0050117(disease_by_infectious_agent);DOID:0050687(cell_type_cancer);DOID:14566(disease_of_cellular_proliferation);DOID:150(disease_of_mental_health);DOID:1561(cognitive_disorder);DOID:1564(fungal_infectious_disease);DOID:162(cancer);DOID:16(integumentary_system_disease);DOID:1749(squamous_cell_carcinoma);DOID:2468(psychotic_disorder);DOID:2723(dermatitis);DOID:305(carcinoma);DOID:3310(atopic…	R-HSA-5334794(FABPs bind LCFAs);R-HSA-5422942(RXRA:PPARD binds FABP5:atRA);R-HSA-5622129(FABP5 binds atRA);R-HSA-5633256(FABP5:atRA translocates from cytosol to nucleoplasm);R-HSA-5634100(FABP5 dissociates from RXRA:PPARD:atRA);R-HSA-6798743(Exocytosis of secretory granule membrane proteins);R-HSA-6798751(Exocytosis of azurophil granule lumen proteins)	30.0108	24.7162	27.6567	82.0351	65.3841	66.8118	0.384555	-1.37874	1.92642e-25	3.44369e-23	down	yes
ENSG00000110172	CHORDC1	26973	ENST00000320585;ENST00000533724;ENST00000457199;ENST00000530765;ENST00000529987;ENST00000533739;ENST00000529726;ENST00000529402;ENST00000533062;ENST00000525317	GO:0005515(protein binding);GO:0005524(ATP binding);GO:0005575(cellular_component);GO:0008270(zinc ion binding);GO:0010824(regulation of centrosome duplication);GO:0043531(ADP binding);GO:0046872(metal ion binding);GO:0051298(centrosome duplication);GO:0051879(Hsp90 protein binding);GO:0061077(chaperone-mediated protein folding);GO:1900034(regulation of cellular response to heat);GO:2000299(negat…	NA	NA	NA	NA	cysteine and histidine rich domain containing 1 [Source:HGNC Symbol;Acc:HGNC:14525]	protein_coding;retained_intron;nonsense_mediated_decay	NA	NA	1.64818	1.86552	2.49532	5.33258	5.87588	6.14528	0.346267	-1.53004	2.51154e-25	4.41762e-23	down	yes
ENSG00000087116	ADAMTS2	9509	ENST00000251582;ENST00000274609;ENST00000698889;ENST00000523450;ENST00000522937	GO:0004222(metalloendopeptidase activity);GO:0005576(extracellular region);GO:0006508(proteolysis);GO:0007283(spermatogenesis);GO:0008233(peptidase activity);GO:0008237(metallopeptidase activity);GO:0008270(zinc ion binding);GO:0016485(protein processing);GO:0016787(hydrolase activity);GO:0030198(extracellular matrix organization);GO:0030199(collagen fibril organization);GO:0030324(lung developme…	NA	K08618	EC:3.4.24.14	NA	ADAM metallopeptidase with thrombospondin type 1 motif 2 [Source:HGNC Symbol;Acc:HGNC:218]	protein_coding;nonsense_mediated_decay;retained_intron	NA	R-HSA-2002428(Removal of fibrillar collagen N-propeptides);R-HSA-5173005(B3GALTL transfers glucose to O-fucosyl-proteins);R-HSA-5173192(POFUT2 transfers fucose to TSR domain-containing proteins);R-HSA-6785565(Defective B3GALTL does not transfer glucose to O-fucosyl-proteins)	0.846633	0.963522	0.967386	0.242505	0.231012	0.220399	4.0027	2.00097	2.55445e-25	4.4692e-23	up	yes
ENSG00000130592	LSP1	4046	ENST00000406638;ENST00000311604;ENST00000429923;ENST00000405957;ENST00000451814;ENST00000421485;ENST00000485341;ENST00000381775;ENST00000457279;ENST00000432093;ENST00000676039;ENST00000464670;ENST00000484895	GO:0003779(actin binding);GO:0005886(plasma membrane);GO:0006935(chemotaxis);GO:0006952(defense response);GO:0006968(cellular defense response);GO:0007165(signal transduction);GO:0008092(cytoskeletal protein binding);GO:0015629(actin cytoskeleton);GO:0016020(membrane);GO:0070062(extracellular exosome);GO:0098761(cellular response to interleukin-7);GO:0098761(cellular response to interleukin-7)	04625(C-type lectin receptor signaling pathway);05152(Tuberculosis);05152(Tuberculosis)	NA	NA	NA	lymphocyte specific protein 1 [Source:HGNC Symbol;Acc:HGNC:6707]	protein_coding;processed_transcript;retained_intron	DOID:0050177(monogenic_disease);DOID:0050736(autosomal_dominant_disease);DOID:0050739(autosomal_genetic_disease);DOID:14566(disease_of_cellular_proliferation);DOID:162(cancer);DOID:4(disease);DOID:5683(hereditary_breast_ovarian_cancer);DOID:630(genetic_disease)	NA	5.68549	4.66572	3.94047	1.46616	1.17977	1.30626	3.61614	1.85445	3.20193e-25	5.57237e-23	up	yes
ENSG00000105808	RASA4	10156	ENST00000262940;ENST00000461209;ENST00000522443;ENST00000449970;ENST00000523568;ENST00000521822;ENST00000521076;ENST00000521892;ENST00000519539;ENST00000520577;ENST00000519878	GO:0005096(GTPase activator activity);GO:0005543(phospholipid binding);GO:0005737(cytoplasm);GO:0005829(cytosol);GO:0005886(plasma membrane);GO:0007165(signal transduction);GO:0016020(membrane);GO:0034260(negative regulation of GTPase activity);GO:0035556(intracellular signal transduction);GO:0043087(regulation of GTPase activity);GO:0046580(negative regulation of Ras protein signal transduction)…	04014(Ras signaling pathway);04014(Ras signaling pathway)	NA	NA	NA	RAS p21 protein activator 4 [Source:HGNC Symbol;Acc:HGNC:23181]	protein_coding;retained_intron;processed_transcript;nonsense_mediated_decay	NA	R-HSA-5658231(RAS GAPs stimulate RAS GTPase activity);R-HSA-5658435(RAS GAPs bind RAS:GTP)	0.477445	0.658134	0.550485	0.0683331	0.054135	0.0723096	8.65635	3.11376	4.25947e-25	7.37382e-23	up	yes
ENSG00000135124	P2RX4	5025	ENST00000359949;ENST00000337233;ENST00000499638;ENST00000314442;ENST00000543984;ENST00000541187;ENST00000543430;ENST00000538417;ENST00000538701;ENST00000540930;ENST00000397924	GO:0001614(purinergic nucleotide receptor activity);GO:0001894(tissue homeostasis);GO:0002028(regulation of sodium ion transport);GO:0002931(response to ischemia);GO:0004931(extracellularly ATP-gated cation channel activity);GO:0005102(signaling receptor binding);GO:0005216(ion channel activity);GO:0005507(copper ion binding);GO:0005515(protein binding);GO:0005524(ATP binding);GO:0005639(integral…	04020(Calcium signaling pathway);04080(Neuroactive ligand-receptor interaction);04080(Neuroactive ligand-receptor interaction)	NA	NA	NA	purinergic receptor P2X 4 [Source:HGNC Symbol;Acc:HGNC:8535]	protein_coding;retained_intron;nonsense_mediated_decay;processed_transcript	DOID:4(disease)	R-HSA-139855(P2X1-mediated entry of Ca++ from plasma);R-HSA-419490(Binding of ATP to P2X receptors);R-HSA-9660822(ATP binds P2RX4,7);R-HSA-9665515(P2RX4,7 binds itself to form trimeric non-selective cation channels)	3.92643	3.32557	3.04115	1.19507	1.16102	1.06251	3.01093	1.59021	4.99117e-25	8.59526e-23	up	yes
ENSG00000148291	SURF2	6835	ENST00000371964;ENST00000495524;ENST00000486887	GO:0003674(molecular_function);GO:0005654(nucleoplasm);GO:0005730(nucleolus);GO:0005886(plasma membrane);GO:0008150(biological_process);GO:0016607(nuclear speck);GO:0016607(nuclear speck)	NA	NA	NA	NA	surfeit 2 [Source:HGNC Symbol;Acc:HGNC:11475]	protein_coding;processed_transcript	NA	NA	2.92836	2.23078	2.19346	12.7295	11.1818	9.1111	0.222655	-2.16712	5.49883e-25	9.42019e-23	down	yes
ENSG00000104419	NDRG1	10397	ENST00000521438;ENST00000323851;ENST00000414097;ENST00000674925;ENST00000523642;ENST00000522377;ENST00000675414;ENST00000675860;ENST00000519278;ENST00000675531;ENST00000674521;ENST00000675036;ENST00000675010;ENST00000517745;ENST00000519580;ENST00000523892;ENST00000522665;ENST00000522738;ENST00000674902;ENST00000521026;ENST00000675568;ENST00000537882;ENST00000675429;ENST00000521414;ENST00000675357…	GO:0005515(protein binding);GO:0005634(nucleus);GO:0005737(cytoplasm);GO:0005813(centrosome);GO:0005815(microtubule organizing center);GO:0005829(cytosol);GO:0005856(cytoskeleton);GO:0005874(microtubule);GO:0005886(plasma membrane);GO:0005912(adherens junction);GO:0007165(signal transduction);GO:0008017(microtubule binding);GO:0008285(negative regulation of cell population proliferation);GO:00100…	NA	NA	NA	NA	N-myc downstream regulated 1 [Source:HGNC Symbol;Acc:HGNC:7679]	retained_intron;protein_coding;nonsense_mediated_decay;processed_transcript	DOID:0050624(gastrointestinal_system_benign_neoplasm);DOID:0050686(organ_system_cancer);DOID:0050687(cell_type_cancer);DOID:0060072(benign_neoplasm);DOID:0060083(immune_system_cancer);DOID:0060085(organ_system_benign_neoplasm);DOID:0060100(musculoskeletal_system_cancer);DOID:10283(prostate_cancer);DOID:10595(Charcot_Marie_Tooth_disease);DOID:1107(esophageal_carcinoma);DOID:1192(peripheral_nervous…	R-HSA-5633314(TP53 stimulates NDRG1 gene expression)	77.1664	70.1564	55.2097	25.8119	23.0082	23.0399	2.81843	1.49489	6.00422e-25	1.02327e-22	up	yes
ENSG00000136068	FLNB	2317	ENST00000684607;ENST00000682871;ENST00000490882;ENST00000419752;ENST00000684439;ENST00000682097;ENST00000491408;ENST00000682868;ENST00000682987;ENST00000358537;ENST00000684517;ENST00000470231;ENST00000683925;ENST00000295956;ENST00000481470;ENST00000466455;ENST00000682503;ENST00000429972;ENST00000682297;ENST00000683114;ENST00000477629;ENST00000475487;ENST00000683511;ENST00000468939	GO:0001725(stress fiber);GO:0003334(keratinocyte development);GO:0003382(epithelial cell morphogenesis);GO:0003723(RNA binding);GO:0003779(actin binding);GO:0005515(protein binding);GO:0005737(cytoplasm);GO:0005829(cytosol);GO:0005856(cytoskeleton);GO:0005886(plasma membrane);GO:0005903(brush border);GO:0005925(focal adhesion);GO:0005938(cell cortex);GO:0007010(cytoskeleton organization);GO:00071…	04010(MAPK signaling pathway);04510(Focal adhesion);05132(Salmonella infection);05205(Proteoglycans in cancer);05205(Proteoglycans in cancer)	NA	NA	NA	filamin B [Source:HGNC Symbol;Acc:HGNC:3755]	nonsense_mediated_decay;protein_coding;retained_intron;processed_transcript	DOID:225(syndrome);DOID:4(disease)	R-HSA-1169398(ISGylation of host protein filamin B)	33.3101	39.1398	35.2348	15.5625	17.5953	17.2557	2.13603	1.09493	6.57715e-25	1.11513e-22	up	yes
ENSG00000179912	R3HDM2	22864	ENST00000402412;ENST00000552428;ENST00000634871;ENST00000547262;ENST00000551465;ENST00000393811;ENST00000546843;ENST00000548161;ENST00000429355;ENST00000547019;ENST00000403821;ENST00000347140	GO:0003676(nucleic acid binding);GO:0003723(RNA binding);GO:0005515(protein binding);GO:0005634(nucleus);GO:0005634(nucleus)	NA	NA	NA	NA	R3H domain containing 2 [Source:HGNC Symbol;Acc:HGNC:29167]	protein_coding;processed_transcript;retained_intron	NA	NA	13.1529	14.801	14.5452	5.7668	6.38988	6.85211	2.23576	1.16077	7.83335e-25	1.32131e-22	up	yes
ENSG00000162298	SYVN1	84447	ENST00000377190;ENST00000449943;ENST00000532771;ENST00000529207;ENST00000530451;ENST00000307289;ENST00000533685;ENST00000526060;ENST00000527142;ENST00000294256;ENST00000527765;ENST00000531018;ENST00000525874	GO:0000836(Hrd1p ubiquitin ligase complex);GO:0000839(Hrd1p ubiquitin ligase ERAD-L complex);GO:0002327(immature B cell differentiation);GO:0005515(protein binding);GO:0005654(nucleoplasm);GO:0005737(cytoplasm);GO:0005783(endoplasmic reticulum);GO:0005789(endoplasmic reticulum membrane);GO:0005790(smooth endoplasmic reticulum);GO:0006511(ubiquitin-dependent protein catabolic process);GO:0016020(m…	04120(Ubiquitin mediated proteolysis);04141(Protein processing in endoplasmic reticulum);04141(Protein processing in endoplasmic reticulum)	K10601	EC:2.3.2.27	NA	synoviolin 1 [Source:HGNC Symbol;Acc:HGNC:20738]	protein_coding;retained_intron;nonsense_mediated_decay;processed_transcript	NA	R-HSA-1791084(Expression of SYVN1 (HRD1));R-HSA-5362412(SYVN1 ubiquitinates Hh C-terminal fragments);R-HSA-5362441(C-terminal Hh fragments are recruited to SEL1:SYVN1 at the ER membrane);R-HSA-5362459(VCP-catalyzed ATP hydrolysis promotes the translocation of Hh-C into the cytosol);R-HSA-5387386(Hh processing variants are recruited to SEL1:SYVN at the ER membrane);R-HSA-5387389(Hh processing vari…	14.9169	14.2179	12.2935	5.64423	5.9208	5.93764	2.36697	1.24304	1.28377e-24	2.15437e-22	up	yes
ENSG00000286001	ENSG00000286001		ENST00000651543	GO:0005739(mitochondrion);GO:0005743(mitochondrial inner membrane);GO:0006099(tricarboxylic acid cycle);GO:0016491(oxidoreductase activity)	NA	NA	NA	NA	novel protein	nonsense_mediated_decay	NA	NA	0.774102	0.574804	0.894918	3.89048	7.04852	3.35906	0.156932	-2.67179	1.31632e-24	2.18934e-22	down	yes
ENSG00000141293	SKAP1	8631	ENST00000336915;ENST00000584709;ENST00000583844;ENST00000584924;ENST00000579476;ENST00000579336;ENST00000581400	GO:0001772(immunological synapse);GO:0001954(positive regulation of cell-matrix adhesion);GO:0002250(adaptive immune response);GO:0002376(immune system process);GO:0002821(positive regulation of adaptive immune response);GO:0005515(protein binding);GO:0005634(nucleus);GO:0005654(nucleoplasm);GO:0005737(cytoplasm);GO:0005829(cytosol);GO:0005886(plasma membrane);GO:0005911(cell-cell junction);GO:00…	04015(Rap1 signaling pathway);04015(Rap1 signaling pathway)	NA	NA	NA	src kinase associated phosphoprotein 1 [Source:HGNC Symbol;Acc:HGNC:15605]	protein_coding;nonsense_mediated_decay;retained_intron	DOID:14566(disease_of_cellular_proliferation);DOID:162(cancer);DOID:4(disease)	NA	6.77952	7.2661	6.44374	2.49374	2.23425	2.13027	2.98754	1.57896	1.31792e-24	2.18934e-22	up	yes
ENSG00000162302	RPS6KA4	8986	ENST00000528355;ENST00000528057;ENST00000334205;ENST00000530504;ENST00000532496;ENST00000532885;ENST00000531659;ENST00000530383	GO:0000166(nucleotide binding);GO:0000287(magnesium ion binding);GO:0001818(negative regulation of cytokine production);GO:0004672(protein kinase activity);GO:0004674(protein serine/threonine kinase activity);GO:0004711(ribosomal protein S6 kinase activity);GO:0004712(protein serine/threonine/tyrosine kinase activity);GO:0005515(protein binding);GO:0005524(ATP binding);GO:0005634(nucleus);GO:0005…	04010(MAPK signaling pathway);04668(TNF signaling pathway);04668(TNF signaling pathway)	K16510	EC:2.7.11.1	NA	ribosomal protein S6 kinase A4 [Source:HGNC Symbol;Acc:HGNC:10433]	nonsense_mediated_decay;protein_coding;retained_intron	NA	R-HSA-374696(Phosphorylation of L1 by p90rsk)	6.70136	6.26612	5.41523	20.8133	18.4119	14.9291	0.33945	-1.55873	1.3357e-24	2.20773e-22	down	yes
ENSG00000117151	CTBS	1486	ENST00000370630;ENST00000465118;ENST00000477677;ENST00000370625	GO:0004553(hydrolase activity, hydrolyzing O-glycosyl compounds);GO:0004568(chitinase activity);GO:0005615(extracellular space);GO:0005764(lysosome);GO:0005975(carbohydrate metabolic process);GO:0006032(chitin catabolic process);GO:0008061(chitin binding);GO:0008152(metabolic process);GO:0009313(oligosaccharide catabolic process);GO:0016787(hydrolase activity);GO:0016798(hydrolase activity, actin…	NA	NA	NA	NA	chitobiase [Source:HGNC Symbol;Acc:HGNC:2496]	protein_coding;nonsense_mediated_decay;processed_transcript	NA	NA	5.18827	4.71601	4.93461	2.06126	2.11796	2.24903	2.30839	1.20689	1.47645e-24	2.42817e-22	up	yes
ENSG00000251537	ENSG00000251537		ENST00000455584	GO:0005515(protein binding);GO:0005829(cytosol);GO:0005886(plasma membrane);GO:0008270(zinc ion binding)	NA	NA	NA	NA	novel tripartite motif-containing 16 (TRIM16) and CMT1A duplicated region transcript 1 (CDRT1) protein	protein_coding	NA	NA	0.756847	0.308598	0.571685	3.72088	3.39169	2.90397	0.163443	-2.61314	1.60575e-24	2.62769e-22	down	yes
ENSG00000264112	ENSG00000264112		ENST00000585065;ENST00000577267;ENST00000582096	NA	NA	NA	NA	NA	novel transcript	lncRNA	NA	NA	1.58775	2.85231	2.83929	0.392963	0.484678	0.462145	5.43322	2.44181	1.81176e-24	2.95012e-22	up	yes
ENSG00000152409	JMY	133746	ENST00000396137	GO:0000421(autophagosome membrane);GO:0003713(transcription coactivator activity);GO:0003779(actin binding);GO:0005515(protein binding);GO:0005634(nucleus);GO:0005654(nucleoplasm);GO:0005737(cytoplasm);GO:0005856(cytoskeleton);GO:0006281(DNA repair);GO:0006357(regulation of transcription by RNA polymerase II);GO:0006974(cellular response to DNA damage stimulus);GO:0008017(microtubule binding);GO:…	NA	NA	NA	NA	junction mediating and regulatory protein, p53 cofactor [Source:HGNC Symbol;Acc:HGNC:28916]	protein_coding	NA	R-HSA-6804229(JMY, TTC5 and EP300 bind);R-HSA-6804242(TP53 binds the complex of JMY, EP300 and TTC5);R-HSA-6804253(MDM2 ubiquitinates JMY);R-HSA-6804379(PRMT5 binds TTC5);R-HSA-6804383(PRMT5 methylates TP53)	1.29691	1.34818	1.40222	0.446354	0.467272	0.421855	3.03061	1.59961	1.92157e-24	3.11351e-22	up	yes
ENSG00000249992	TMEM158	25907	ENST00000503771	GO:0016020(membrane);GO:0016021(integral component of membrane);GO:0042277(peptide binding)	NA	NA	NA	NA	transmembrane protein 158 [Source:HGNC Symbol;Acc:HGNC:30293]	protein_coding	DOID:14566(disease_of_cellular_proliferation);DOID:162(cancer);DOID:4(disease)	NA	3.33166	2.58071	2.81982	9.71499	10.1929	8.12802	0.311464	-1.68286	2.11871e-24	3.41611e-22	down	yes
ENSG00000113916	BCL6	604	ENST00000406870;ENST00000419510;ENST00000232014;ENST00000496823;ENST00000450123;ENST00000479110;ENST00000470319;ENST00000480458;ENST00000621333;ENST00000438077;ENST00000430339	GO:0000122(negative regulation of transcription by RNA polymerase II);GO:0000902(cell morphogenesis);GO:0000977(RNA polymerase II transcription regulatory region sequence-specific DNA binding);GO:0000978(RNA polymerase II cis-regulatory region sequence-specific DNA binding);GO:0001161(intronic transcription regulatory region sequence-specific DNA binding);GO:0001222(transcription corepressor bind…	04068(FoxO signaling pathway);05202(Transcriptional misregulation in cancer);05202(Transcriptional misregulation in cancer)	NA	NA	ZBTB	BCL6 transcription repressor [Source:HGNC Symbol;Acc:HGNC:1001]	protein_coding;nonsense_mediated_decay;processed_transcript;retained_intron	DOID:0050155(sensory_system_disease);DOID:0050177(monogenic_disease);DOID:0050686(organ_system_cancer);DOID:0050737(autosomal_recessive_disease);DOID:0050739(autosomal_genetic_disease);DOID:0060058(lymphoma);DOID:0060083(immune_system_cancer);DOID:0060100(musculoskeletal_system_cancer);DOID:1036(chronic_leukemia);DOID:10534(stomach_cancer);DOID:10540(gastric_lymphoma);DOID:10754(otitis_media);DOI…	R-HSA-6790036(Expression of STAT3-upregulated nuclear proteins);R-HSA-6800250(TP53 stimulates BCL6 expression);R-HSA-9622627(BCL6 gene expression is stimulated by FOXO3,FOXO4,(FOXO1))	7.98721	7.75173	7.17288	3.09387	3.09162	3.50282	2.36489	1.24178	2.75348e-24	4.41793e-22	up	yes
ENSG00000104765	BNIP3L	665	ENST00000380629;ENST00000520409;ENST00000523949;ENST00000521254;ENST00000518611	GO:0005515(protein binding);GO:0005521(lamin binding);GO:0005634(nucleus);GO:0005635(nuclear envelope);GO:0005739(mitochondrion);GO:0005740(mitochondrial envelope);GO:0005741(mitochondrial outer membrane);GO:0005783(endoplasmic reticulum);GO:0006915(apoptotic process);GO:0016020(membrane);GO:0016021(integral component of membrane);GO:0016239(positive regulation of macroautophagy);GO:0016607(nucle…	04137(Mitophagy - animal);04137(Mitophagy - animal)	NA	NA	NA	BCL2 interacting protein 3 like [Source:HGNC Symbol;Acc:HGNC:1085]	protein_coding;processed_transcript	DOID:14566(disease_of_cellular_proliferation);DOID:162(cancer);DOID:4(disease)	R-HSA-6798004(TP53 stimulates BNIP3L expression);R-HSA-6801195(STEAP3 binds BNIP3L)	18.0418	18.7591	20.9417	8.80958	8.74509	9.3291	2.14786	1.1029	3.26679e-24	5.19088e-22	up	yes
ENSG00000175305	CCNE2	9134	ENST00000396133;ENST00000524224;ENST00000520509;ENST00000308108;ENST00000523476;ENST00000517487	GO:0000079(regulation of cyclin-dependent protein serine/threonine kinase activity);GO:0000082(G1/S transition of mitotic cell cycle);GO:0000307(cyclin-dependent protein kinase holoenzyme complex);GO:0000723(telomere maintenance);GO:0005515(protein binding);GO:0005634(nucleus);GO:0005654(nucleoplasm);GO:0005737(cytoplasm);GO:0005813(centrosome);GO:0005829(cytosol);GO:0006270(DNA replication initi…	04110(Cell cycle);04114(Oocyte meiosis);04115(p53 signaling pathway);04151(PI3K-Akt signaling pathway);04218(Cellular senescence);04934(Cushing syndrome);05161(Hepatitis B);05162(Measles);05165(Human papillomavirus infection);05166(Human T-cell leukemia virus 1 infection);05169(Epstein-Barr virus infection);05200(Pathways in cancer);05203(Viral carcinogenesis);05206(MicroRNAs in cancer);05215(Pro…	NA	NA	NA	cyclin E2 [Source:HGNC Symbol;Acc:HGNC:1590]	protein_coding;processed_transcript;retained_intron	DOID:0050155(sensory_system_disease);DOID:0050686(organ_system_cancer);DOID:0060116(sensory_system_cancer);DOID:14566(disease_of_cellular_proliferation);DOID:1492(eye_and_adnexa_disease);DOID:162(cancer);DOID:2174(ocular_cancer);DOID:3093(nervous_system_cancer);DOID:4645(retinal_cancer);DOID:4(disease);DOID:5614(eye_disease);DOID:5679(retinal_disease);DOID:768(retinoblastoma);DOID:771(retinal_cel…	R-HSA-1363303(p130 (RBL2) in complex with E2F4/5:DP1/2 binds to cyclin E/A:CDK2);R-HSA-1363306(p130 (RBL2) binds Cyclin E/A:CDK2);R-HSA-1363311(p107 (RBL1) in complex with E2F4:DP1/2 binds to cyclin E/A:CDK2);R-HSA-1363314(p107 (RBL1) binds CyclinE/A:CDK2);R-HSA-157906(Translocation of Cyclin E:Cdk2 complex to the nucleus);R-HSA-187520(Cyclin E/A:Cdk2-mediated phosphorylation of p27/p21);R-HSA-18…	1.66846	1.91147	2.3124	5.62918	5.40811	5.34346	0.359712	-1.47509	4.21668e-24	6.66803e-22	down	yes
ENSG00000166123	GPT2	84706	ENST00000340124;ENST00000562801;ENST00000569193;ENST00000440783	GO:0003824(catalytic activity);GO:0004021(L-alanine:2-oxoglutarate aminotransferase activity);GO:0005759(mitochondrial matrix);GO:0006103(2-oxoglutarate metabolic process);GO:0008483(transaminase activity);GO:0009058(biosynthetic process);GO:0016740(transferase activity);GO:0030170(pyridoxal phosphate binding);GO:0042851(L-alanine metabolic process);GO:0042853(L-alanine catabolic process);GO:0042…	00220(Arginine biosynthesis);00250(Alanine, aspartate and glutamate metabolism);01100(Metabolic pathways);01200(Carbon metabolism);01210(2-Oxocarboxylic acid metabolism);01230(Biosynthesis of amino acids);01230(Biosynthesis of amino acids)	K00814	EC:2.6.1.2	NA	glutamic--pyruvic transaminase 2 [Source:HGNC Symbol;Acc:HGNC:18062]	protein_coding;retained_intron	NA	R-HSA-507749(PXLP-K341-GPT2 transaminates PYR to form L-Ala);R-HSA-507775(PXLP-K341-GPT2 transaminates L-Ala to form PYR)	18.4739	16.3735	13.7662	6.05469	6.55683	5.74286	2.64861	1.40524	4.87437e-24	7.63465e-22	up	yes
ENSG00000260877	ENSG00000260877		ENST00000541137;ENST00000561588;ENST00000535660;ENST00000544781;ENST00000540356	NA	NA	NA	NA	NA	novel transcript	lncRNA	NA	NA	15.1911	14.7188	14.3259	5.74304	6.30143	6.44188	2.39289	1.25875	5.24182e-24	8.17127e-22	up	yes
ENSG00000210127	MT-TA		ENST00000387392	NA	NA	NA	NA	NA	mitochondrially encoded tRNA-Ala (GCN) [Source:HGNC Symbol;Acc:HGNC:7475]	Mt_tRNA	NA	NA	1195.29	1205.6	1117.34	555.727	501.101	521.884	2.22855	1.1561	5.37674e-24	8.30289e-22	up	yes
ENSG00000122952	ZWINT	11130	ENST00000318387;ENST00000489649;ENST00000373944;ENST00000460654;ENST00000361148;ENST00000494312;ENST00000467523;ENST00000395405;ENST00000478181	GO:0000070(mitotic sister chromatid segregation);GO:0000775(chromosome, centromeric region);GO:0000776(kinetochore);GO:0005515(protein binding);GO:0005634(nucleus);GO:0005654(nucleoplasm);GO:0005694(chromosome);GO:0005737(cytoplasm);GO:0005829(cytosol);GO:0007049(cell cycle);GO:0007093(mitotic cell cycle checkpoint signaling);GO:0007094(mitotic spindle assembly checkpoint signaling);GO:0016604(nu…	NA	NA	NA	NA	ZW10 interacting kinetochore protein [Source:HGNC Symbol;Acc:HGNC:13195]	protein_coding;nonsense_mediated_decay;processed_transcript;retained_intron	NA	R-HSA-141409(Mad1 binds kinetochore);R-HSA-141422(MAD2 converted to an inhibitory state via interaction with Mad1);R-HSA-141431(MAD2 associates with the Mad1 kinetochore complex);R-HSA-141439(Release of activated MAD2 from kinetochores);R-HSA-1638803(Phosphorylation of cohesin by PLK1 at centromeres);R-HSA-1638821(PP2A-B56 dephosphorylates centromeric cohesin);R-HSA-2467809(ESPL1 (Separase) cleav…	28.9405	28.0211	28.5635	71.3908	60.0902	59.1922	0.448542	-1.15668	6.09076e-24	9.31801e-22	down	yes
ENSG00000135829	DHX9	1660	ENST00000367549;ENST00000483416;ENST00000473076;ENST00000477802;ENST00000490519;ENST00000474446;ENST00000479271;ENST00000485081	GO:0000166(nucleotide binding);GO:0000380(alternative mRNA splicing, via spliceosome);GO:0000978(RNA polymerase II cis-regulatory region sequence-specific DNA binding);GO:0000993(RNA polymerase II complex binding);GO:0001069(regulatory region RNA binding);GO:0001649(osteoblast differentiation);GO:0002376(immune system process);GO:0003676(nucleic acid binding);GO:0003677(DNA binding);GO:0003678(DN…	NA	K13184	EC:3.6.4.13	NA	DExH-box helicase 9 [Source:HGNC Symbol;Acc:HGNC:2750]	protein_coding;processed_transcript	DOID:0050117(disease_by_infectious_agent);DOID:0050177(monogenic_disease);DOID:0050736(autosomal_dominant_disease);DOID:0050737(autosomal_recessive_disease);DOID:0050739(autosomal_genetic_disease);DOID:14566(disease_of_cellular_proliferation);DOID:162(cancer);DOID:225(syndrome);DOID:4(disease);DOID:5683(hereditary_breast_ovarian_cancer);DOID:5688(Werner_syndrome);DOID:630(genetic_disease);DOID:64…	R-HSA-156661(Formation of Exon Junction Complex);R-HSA-3134953(DHX36 or DHX9 binds MyD88);R-HSA-3134954(DHX9 binds DNA);R-HSA-72107(Formation of the Spliceosomal E complex);R-HSA-72124(Formation of the Spliceosomal A Complex);R-HSA-72127(Formation of the Spliceosomal B Complex);R-HSA-72130(Formation of an intermediate Spliceosomal C complex);R-HSA-72139(Formation of the active Spliceosomal C comp…	13.4643	15.6873	20.4772	40.1849	59.9472	60.7962	0.308391	-1.69717	6.97405e-24	1.06199e-21	down	yes
ENSG00000184481	FOXO4	4303	ENST00000374259;ENST00000466874;ENST00000464598	GO:0000785(chromatin);GO:0000978(RNA polymerase II cis-regulatory region sequence-specific DNA binding);GO:0000981(DNA-binding transcription factor activity, RNA polymerase II-specific);GO:0001228(DNA-binding transcription activator activity, RNA polymerase II-specific);GO:0003677(DNA binding);GO:0003700(DNA-binding transcription factor activity);GO:0005515(protein binding);GO:0005634(nucleus);GO…	04014(Ras signaling pathway);04068(FoxO signaling pathway);05131(Shigellosis);05131(Shigellosis)	NA	NA	Fork_head	forkhead box O4 [Source:HGNC Symbol;Acc:HGNC:7139]	protein_coding;processed_transcript	DOID:0050686(organ_system_cancer);DOID:0060083(immune_system_cancer);DOID:1037(lymphoblastic_leukemia);DOID:1240(leukemia);DOID:14566(disease_of_cellular_proliferation);DOID:162(cancer);DOID:2531(hematologic_cancer);DOID:4(disease)	R-HSA-199299(AKT phosphorylates FOXO transcription factors);R-HSA-2399992(AKT1 E17K mutant phosphorylates forkhead box transcription factors);R-HSA-5689950(USP7 deubiquitinates TP53,MDM2,MDM4,FOXO4, PTEN);R-HSA-9614414(AKT-phosphorylated FOXO1,FOXO3,FOXO4 translocate to the cytosol);R-HSA-9614564(14-3-3 proteins bind AKT-phosphorylated FOXO4);R-HSA-9614662(FOXO1,FOXO3,(FOXO4) bind FASLG gene prom…	2.53766	2.71734	2.36793	0.728151	0.630275	0.718664	3.67	1.87578	7.3177e-24	1.10919e-21	up	yes
ENSG00000105447	GRWD1	83743	ENST00000253237;ENST00000598711;ENST00000599949	GO:0003682(chromatin binding);GO:0003688(DNA replication origin binding);GO:0003723(RNA binding);GO:0005515(protein binding);GO:0005634(nucleus);GO:0005654(nucleoplasm);GO:0005694(chromosome);GO:0005730(nucleolus);GO:0005829(cytosol);GO:0006260(DNA replication);GO:0006334(nucleosome assembly);GO:0006337(nucleosome disassembly);GO:0032991(protein-containing complex);GO:0042393(histone binding);GO:…	NA	NA	NA	NA	glutamate rich WD repeat containing 1 [Source:HGNC Symbol;Acc:HGNC:21270]	protein_coding;retained_intron	NA	NA	4.75678	4.65106	3.78514	13.2889	11.7094	10.5729	0.37089	-1.43094	8.7278e-24	1.31686e-21	down	yes
ENSG00000128191	DGCR8	54487	ENST00000351989;ENST00000475941;ENST00000498171;ENST00000485802;ENST00000495826;ENST00000491892;ENST00000457069;ENST00000495351	GO:0003723(RNA binding);GO:0003725(double-stranded RNA binding);GO:0005515(protein binding);GO:0005634(nucleus);GO:0005654(nucleoplasm);GO:0005730(nucleolus);GO:0005737(cytoplasm);GO:0005829(cytosol);GO:0014069(postsynaptic density);GO:0016604(nuclear body);GO:0020037(heme binding);GO:0031053(primary miRNA processing);GO:0042802(identical protein binding);GO:0042803(protein homodimerization activ…	NA	NA	NA	NA	DGCR8 microprocessor complex subunit [Source:HGNC Symbol;Acc:HGNC:2847]	protein_coding;retained_intron	NA	R-HSA-203893(Microprocessor complex cleaves pri-miRNA to pre-miRNA);R-HSA-9022315(MECP2 binds DGCR8)	3.59678	4.05875	4.36186	7.92687	9.00558	9.04182	0.462666	-1.11196	9.03035e-24	1.35628e-21	down	yes
ENSG00000168495	POLR3D	661	ENST00000306433;ENST00000517789;ENST00000518039;ENST00000397802	GO:0000428(DNA-directed RNA polymerase complex);GO:0002376(immune system process);GO:0003677(DNA binding);GO:0003682(chromatin binding);GO:0005634(nucleus);GO:0005654(nucleoplasm);GO:0005666(RNA polymerase III complex);GO:0005829(cytosol);GO:0006383(transcription by RNA polymerase III);GO:0032728(positive regulation of interferon-beta production);GO:0045087(innate immune response);GO:0045089(posi…	03020(RNA polymerase);04623(Cytosolic DNA-sensing pathway);04623(Cytosolic DNA-sensing pathway)	NA	NA	NA	RNA polymerase III subunit D [Source:HGNC Symbol;Acc:HGNC:1080]	protein_coding;retained_intron;nonsense_mediated_decay	NA	R-HSA-112054(RNA Polymerase III Abortive Initiation At Type 3 Open Promoters);R-HSA-112055(RNA Polymerase III Abortive Initiation At Type 1 Open Promoters);R-HSA-112149(RNA Polymerase III Abortive Initiation At Type 2 Open Promoters);R-HSA-112150(RNA Polymerase III Promoter Opening at Type 2 Promoters);R-HSA-112152(RNA Polymerase III Promoter Opening at Type 3 Promoters);R-HSA-112153(RNA Polymera…	9.32664	10.2817	9.28532	4.32224	4.1681	4.45685	2.23166	1.15811	1.03073e-23	1.54103e-21	up	yes
ENSG00000162300	ZFPL1	7542	ENST00000294258;ENST00000532200;ENST00000650243;ENST00000525509;ENST00000526440;ENST00000526334;ENST00000526289;ENST00000528123;ENST00000533216;ENST00000530744;ENST00000453524;ENST00000530488;ENST00000526791	GO:0003677(DNA binding);GO:0005515(protein binding);GO:0005634(nucleus);GO:0005794(Golgi apparatus);GO:0006355(regulation of DNA-templated transcription);GO:0008270(zinc ion binding);GO:0016020(membrane);GO:0016021(integral component of membrane);GO:0016192(vesicle-mediated transport);GO:0046872(metal ion binding);GO:0046872(metal ion binding)	NA	NA	NA	NA	zinc finger protein like 1 [Source:HGNC Symbol;Acc:HGNC:12868]	protein_coding;retained_intron;nonsense_mediated_decay	NA	NA	21.7163	18.5041	17.9807	8.26049	7.84893	8.00862	2.41317	1.27093	1.05397e-23	1.56865e-21	up	yes
ENSG00000160193	WDR4	10785	ENST00000398208;ENST00000476326;ENST00000470658;ENST00000330317;ENST00000492742;ENST00000463902;ENST00000479429	GO:0005515(protein binding);GO:0005634(nucleus);GO:0005654(nucleoplasm);GO:0005694(chromosome);GO:0005829(cytosol);GO:0006400(tRNA modification);GO:0006974(cellular response to DNA damage stimulus);GO:0008033(tRNA processing);GO:0008176(tRNA (guanine-N7-)-methyltransferase activity);GO:0030488(tRNA methylation);GO:0036265(RNA (guanine-N7)-methylation);GO:0043527(tRNA methyltransferase complex);GO…	NA	NA	NA	NA	WD repeat domain 4 [Source:HGNC Symbol;Acc:HGNC:12756]	protein_coding;processed_transcript	NA	R-HSA-6782286(METTL1:WDR4 methylates guanosine-46 of tRNA(Phe) yielding 7-methylguanosine-46)	6.78745	5.29761	5.78223	15.6014	14.1519	14.8396	0.400676	-1.31949	1.20858e-23	1.79066e-21	down	yes
ENSG00000169891	REPS2	9185	ENST00000303843;ENST00000357277;ENST00000470686;ENST00000481792	GO:0005509(calcium ion binding);GO:0005515(protein binding);GO:0005737(cytoplasm);GO:0005829(cytosol);GO:0006897(endocytosis);GO:0007173(epidermal growth factor receptor signaling pathway);GO:0016197(endosomal transport);GO:0046872(metal ion binding);GO:0065003(protein-containing complex assembly);GO:0065003(protein-containing complex assembly)	NA	NA	NA	NA	RALBP1 associated Eps domain containing 2 [Source:HGNC Symbol;Acc:HGNC:9963]	protein_coding;retained_intron;processed_transcript	DOID:0050686(organ_system_cancer);DOID:10283(prostate_cancer);DOID:14566(disease_of_cellular_proliferation);DOID:162(cancer);DOID:193(reproductive_organ_cancer);DOID:3856(male_reproductive_organ_cancer);DOID:4(disease)	R-HSA-8866279(Epsin family proteins bind ubiquitinated cargo);R-HSA-8867754(F- and N- BAR domain proteins bind the clathrin-coated pit);R-HSA-8867756(CLASP proteins and cargo are recruited to the nascent clathrin-coated pit);R-HSA-8868071(Clathrin recruits PIK3C2A);R-HSA-8868072(Clathrin-associated PIK3C2A phosphorylates PI(4)P to PI(3,4)P2);R-HSA-8868230(SNX9 recruits components of the actin pol…	1.53447	1.58739	1.56805	0.443433	0.471476	0.605817	3.08399	1.6248	1.43203e-23	2.11222e-21	up	yes
ENSG00000082684	SEMA5B	54437	ENST00000357599;ENST00000449546;ENST00000650207;ENST00000475244;ENST00000616742;ENST00000649167	GO:0001755(neural crest cell migration);GO:0005515(protein binding);GO:0007399(nervous system development);GO:0007411(axon guidance);GO:0016020(membrane);GO:0016021(integral component of membrane);GO:0030154(cell differentiation);GO:0030215(semaphorin receptor binding);GO:0030335(positive regulation of cell migration);GO:0045499(chemorepellent activity);GO:0048675(axon extension);GO:0048843(negat…	04360(Axon guidance);04360(Axon guidance)	NA	NA	NA	semaphorin 5B [Source:HGNC Symbol;Acc:HGNC:10737]	protein_coding;nonsense_mediated_decay;retained_intron	NA	R-HSA-5173005(B3GALTL transfers glucose to O-fucosyl-proteins);R-HSA-5173192(POFUT2 transfers fucose to TSR domain-containing proteins);R-HSA-6785565(Defective B3GALTL does not transfer glucose to O-fucosyl-proteins)	0.692731	0.703218	0.366161	0.0352376	0.0472513	0.0642405	12.0092	3.58607	1.52111e-23	2.23358e-21	up	yes
ENSG00000154305	MIA3	375056	ENST00000344922;ENST00000450260;ENST00000340535;ENST00000477519;ENST00000479370;ENST00000470521;ENST00000476400;ENST00000475451;ENST00000467190;ENST00000495210;ENST00000354906	GO:0002042(cell migration involved in sprouting angiogenesis);GO:0002687(positive regulation of leukocyte migration);GO:0005515(protein binding);GO:0005783(endoplasmic reticulum);GO:0005788(endoplasmic reticulum lumen);GO:0005789(endoplasmic reticulum membrane);GO:0006887(exocytosis);GO:0006888(endoplasmic reticulum to Golgi vesicle-mediated transport);GO:0006897(endocytosis);GO:0007029(endoplasm…	NA	NA	NA	NA	MIA SH3 domain ER export factor 3 [Source:HGNC Symbol;Acc:HGNC:24008]	protein_coding;processed_transcript;retained_intron	DOID:0050686(organ_system_cancer);DOID:14566(disease_of_cellular_proliferation);DOID:162(cancer);DOID:3119(gastrointestinal_system_cancer);DOID:3571(liver_cancer);DOID:4(disease);DOID:684(hepatocellular_carcinoma);DOID:686(liver_carcinoma)	R-HSA-5694427(MIA3 binds procollagen VII);R-HSA-5694435(MIA2 and MIA3 load procollagen VII into COPII vesicles);R-HSA-5694436(MIA2 and MIA3 dissociate from procollagen VII vesicle);R-HSA-8952289(FAM20C phosphorylates FAM20C substrates)	10.0902	10.3738	11.8378	4.52377	5.08923	5.2916	2.16723	1.11585	1.53009e-23	2.23678e-21	up	yes
ENSG00000164244	PRRC1	133619	ENST00000296666;ENST00000512871;ENST00000442138;ENST00000513427;ENST00000507774	GO:0005515(protein binding);GO:0005737(cytoplasm);GO:0005794(Golgi apparatus);GO:0034199(activation of protein kinase A activity);GO:0034237(protein kinase A regulatory subunit binding);GO:0034237(protein kinase A regulatory subunit binding)	NA	NA	NA	NA	proline rich coiled-coil 1 [Source:HGNC Symbol;Acc:HGNC:28164]	protein_coding;retained_intron;processed_transcript	NA	NA	21.7399	26.6585	29.2603	9.1169	10.1349	11.3659	2.5364	1.34278	1.62073e-23	2.35881e-21	up	yes
ENSG00000118855	MFSD1	64747	ENST00000651862;ENST00000622669;ENST00000465624;ENST00000264266;ENST00000465235;ENST00000468409;ENST00000474670;ENST00000482835;ENST00000480292;ENST00000489639;ENST00000476860;ENST00000484166;ENST00000415822	GO:0005764(lysosome);GO:0005765(lysosomal membrane);GO:0016020(membrane);GO:0016021(integral component of membrane);GO:0022857(transmembrane transporter activity);GO:0042803(protein homodimerization activity);GO:0050821(protein stabilization);GO:0055085(transmembrane transport);GO:0061462(protein localization to lysosome);GO:0061462(protein localization to lysosome)	NA	NA	NA	NA	major facilitator superfamily domain containing 1 [Source:HGNC Symbol;Acc:HGNC:25874]	protein_coding;retained_intron;nonsense_mediated_decay	NA	NA	4.11671	4.24395	4.10656	9.34268	8.70965	8.4688	0.470086	-1.089	1.71132e-23	2.47968e-21	down	yes
ENSG00000198890	PRMT6	55170	ENST00000370078;ENST00000649727;ENST00000650338	GO:0000122(negative regulation of transcription by RNA polymerase II);GO:0003682(chromatin binding);GO:0005515(protein binding);GO:0005634(nucleus);GO:0005654(nucleoplasm);GO:0005730(nucleolus);GO:0006281(DNA repair);GO:0006284(base-excision repair);GO:0006325(chromatin organization);GO:0006974(cellular response to DNA damage stimulus);GO:0008168(methyltransferase activity);GO:0008170(N-methyltra…	NA	K11437	EC:2.1.1.319	NA	protein arginine methyltransferase 6 [Source:HGNC Symbol;Acc:HGNC:18241]	protein_coding;retained_intron;nonsense_mediated_decay	NA	R-HSA-5205798(PRMT1,PRMT6 methylate arginine-4 of histone H4);R-HSA-5205820(PRMT6 methylates arginine-4 of histone H2A (H2AR3));R-HSA-5205824(CARM1, PRMT6 methylate arginine-3 of histone H3 (H3R2));R-HSA-5229203(PRMT6 methylates histone H2A arginine-30 (H2AR29));R-HSA-5661126(PRMT1,PRMT6 methylate methyl-lysine-4 of histone H4);R-HSA-8935730(RUNX1:CBFB, SIN3A(SIN3B), PRMT6 and HDAC1 bind the ITGA…	3.86695	3.22254	3.2769	9.6791	8.85184	8.02684	0.390333	-1.35722	1.9628e-23	2.83159e-21	down	yes
ENSG00000101307	SIRPB1	10326	ENST00000381605;ENST00000262929;ENST00000279477;ENST00000563840;ENST00000565775;ENST00000565230;ENST00000565076;ENST00000562014;ENST00000568365;ENST00000565087	GO:0005515(protein binding);GO:0005886(plasma membrane);GO:0005887(integral component of plasma membrane);GO:0007165(signal transduction);GO:0007166(cell surface receptor signaling pathway);GO:0009986(cell surface);GO:0016020(membrane);GO:0016021(integral component of membrane);GO:0030667(secretory granule membrane);GO:0050766(positive regulation of phagocytosis);GO:0050870(positive regulation of…	04380(Osteoclast differentiation);04380(Osteoclast differentiation)	NA	NA	NA	signal regulatory protein beta 1 [Source:HGNC Symbol;Acc:HGNC:15928]	protein_coding;processed_transcript;nonsense_mediated_decay	DOID:150(disease_of_mental_health);DOID:1561(cognitive_disorder);DOID:2468(psychotic_disorder);DOID:4(disease);DOID:5419(schizophrenia)	R-HSA-210274(SIRP beta binds TYROBP);R-HSA-6798743(Exocytosis of secretory granule membrane proteins)	2.86516	2.76222	2.75924	1.1249	1.22312	1.08273	2.44454	1.28957	2.84413e-23	4.06736e-21	up	yes
ENSG00000164331	ANKRA2	57763	ENST00000296785;ENST00000515804;ENST00000514916;ENST00000515249;ENST00000509433;ENST00000506130;ENST00000505301	GO:0005515(protein binding);GO:0005634(nucleus);GO:0005737(cytoplasm);GO:0005829(cytosol);GO:0005856(cytoskeleton);GO:0010468(regulation of gene expression);GO:0016020(membrane);GO:0019901(protein kinase binding);GO:0031625(ubiquitin protein ligase binding);GO:0032991(protein-containing complex);GO:0042826(histone deacetylase binding);GO:0043254(regulation of protein-containing complex assembly);…	NA	NA	NA	NA	ankyrin repeat family A member 2 [Source:HGNC Symbol;Acc:HGNC:13208]	protein_coding;retained_intron	NA	NA	3.91738	4.32949	4.03543	1.21366	1.15114	1.39152	3.26977	1.70919	2.86695e-23	4.08224e-21	up	yes
ENSG00000159479	MED8	112950	ENST00000372457;ENST00000372455;ENST00000473560;ENST00000460803;ENST00000290663	GO:0000978(RNA polymerase II cis-regulatory region sequence-specific DNA binding);GO:0003712(transcription coregulator activity);GO:0005515(protein binding);GO:0005634(nucleus);GO:0005654(nucleoplasm);GO:0006357(regulation of transcription by RNA polymerase II);GO:0016567(protein ubiquitination);GO:0016592(mediator complex);GO:0032968(positive regulation of transcription elongation by RNA polymer…	NA	NA	NA	NA	mediator complex subunit 8 [Source:HGNC Symbol;Acc:HGNC:19971]	protein_coding;retained_intron	NA	R-HSA-1183003(Expression of Leptin);R-HSA-1183058(Expression of Adiponectin);R-HSA-212352(Formation of ARC coactivator complex);R-HSA-381309(PPARG:RXRA heterodimer binds to fatty acid-like ligands);R-HSA-560472(Expression of Phosphoenolpyruvate carboxykinase 1 (PEPCK-C));R-HSA-560473(Expression of ANGPTL4);R-HSA-560491(Expression of CEBPA);R-HSA-560493(Expression of Perilipin (PLIN));R-HSA-560498…	35.7433	34.3946	31.3387	15.5632	13.467	14.012	2.35761	1.23732	3.18006e-23	4.50855e-21	up	yes
ENSG00000107960	STN1	79991,11037	ENST00000698246;ENST00000698241;ENST00000698242;ENST00000466828;ENST00000224950;ENST00000472951;ENST00000698245;ENST00000698328;ENST00000698305;ENST00000698302;ENST00000698303;ENST00000698301;ENST00000698244;ENST00000369764	GO:0000723(telomere maintenance);GO:0000781(chromosome, telomeric region);GO:0001650(fibrillar center);GO:0003676(nucleic acid binding);GO:0003677(DNA binding);GO:0003697(single-stranded DNA binding);GO:0005515(protein binding);GO:0005634(nucleus);GO:0005654(nucleoplasm);GO:0005694(chromosome);GO:0010833(telomere maintenance via telomere lengthening);GO:0016233(telomere capping);GO:0032211(negati…	NA	NA	NA	NA	STN1 subunit of CST complex [Source:HGNC Symbol;Acc:HGNC:26200]	protein_coding;nonsense_mediated_decay;processed_transcript	DOID:4(disease)	R-HSA-174425(The primase component of DNA polymerase:primase synthesizes a 6-10 nucleotide RNA primer on the G strand of the telomere);R-HSA-174427(The polymerase component of DNA polymerase alpha:primase synthesizes a 20-nucleotide primer on the G strand of the telomere);R-HSA-174452(RFC binding displaces Pol Alpha on the C-strand of the telomere);R-HSA-9668597(DNA polymerase:primase binds G-str…	3.54455	3.71071	3.42922	1.55052	1.76044	1.59202	2.17918	1.12378	3.225e-23	4.55265e-21	up	yes
ENSG00000213213	CCDC183	84960	ENST00000481601;ENST00000609471;ENST00000484858;ENST00000430612;ENST00000496839;ENST00000479371;ENST00000338005	GO:0005515(protein binding);GO:0005515(protein binding)	NA	NA	NA	NA	coiled-coil domain containing 183 [Source:HGNC Symbol;Acc:HGNC:28236]	retained_intron;processed_transcript;nonsense_mediated_decay;protein_coding	NA	NA	5.803	6.79372	7.23539	2.33476	2.52617	2.31135	2.76511	1.46734	3.72073e-23	5.23002e-21	up	yes
ENSG00000110619	CARS1	833	ENST00000526890;ENST00000531387;ENST00000380525;ENST00000527330;ENST00000466442;ENST00000278224;ENST00000439280;ENST00000524825;ENST00000465331;ENST00000470221;ENST00000397111;ENST00000465240;ENST00000529772;ENST00000484484;ENST00000465207	GO:0000049(tRNA binding);GO:0000166(nucleotide binding);GO:0004812(aminoacyl-tRNA ligase activity);GO:0004817(cysteine-tRNA ligase activity);GO:0005515(protein binding);GO:0005524(ATP binding);GO:0005737(cytoplasm);GO:0005829(cytosol);GO:0006399(tRNA metabolic process);GO:0006412(translation);GO:0006418(tRNA aminoacylation for protein translation);GO:0006423(cysteinyl-tRNA aminoacylation);GO:0010…	00970(Aminoacyl-tRNA biosynthesis);00970(Aminoacyl-tRNA biosynthesis)	K01883	EC:6.1.1.16	NA	cysteinyl-tRNA synthetase 1 [Source:HGNC Symbol;Acc:HGNC:1493]	retained_intron;nonsense_mediated_decay;protein_coding;processed_transcript	DOID:0050686(organ_system_cancer);DOID:0060073(lymphatic_system_cancer);DOID:0060083(immune_system_cancer);DOID:14566(disease_of_cellular_proliferation);DOID:162(cancer);DOID:4(disease);DOID:8538(reticulosarcoma)	R-HSA-379887(cysteine + tRNA(Cys) + ATP => Cys-tRNA(Cys) + AMP + pyrophosphate);R-HSA-9700179(Ligand-independent dimerization of ALK fusions);R-HSA-9700181(Autophosphorylation of ALK fusions)	13.162	12.3217	11.414	5.62731	5.63826	6.03676	2.13252	1.09256	3.76917e-23	5.27555e-21	up	yes
ENSG00000101367	MAPRE1	22919	ENST00000375571	GO:0000132(establishment of mitotic spindle orientation);GO:0000922(spindle pole);GO:0001578(microtubule bundle formation);GO:0003723(RNA binding);GO:0005515(protein binding);GO:0005737(cytoplasm);GO:0005794(Golgi apparatus);GO:0005813(centrosome);GO:0005815(microtubule organizing center);GO:0005819(spindle);GO:0005829(cytosol);GO:0005856(cytoskeleton);GO:0005874(microtubule);GO:0005881(cytoplasm…	NA	NA	NA	NA	microtubule associated protein RP/EB family member 1 [Source:HGNC Symbol;Acc:HGNC:6890]	protein_coding	DOID:0050686(organ_system_cancer);DOID:14566(disease_of_cellular_proliferation);DOID:162(cancer);DOID:3119(gastrointestinal_system_cancer);DOID:3571(liver_cancer);DOID:4(disease);DOID:684(hepatocellular_carcinoma);DOID:686(liver_carcinoma)	R-HSA-141409(Mad1 binds kinetochore);R-HSA-141422(MAD2 converted to an inhibitory state via interaction with Mad1);R-HSA-141431(MAD2 associates with the Mad1 kinetochore complex);R-HSA-141439(Release of activated MAD2 from kinetochores);R-HSA-1638803(Phosphorylation of cohesin by PLK1 at centromeres);R-HSA-1638821(PP2A-B56 dephosphorylates centromeric cohesin);R-HSA-2467809(ESPL1 (Separase) cleav…	28.6823	28.7941	34.4431	63.6591	60.5258	63.9596	0.488558	-1.0334	4.22395e-23	5.88704e-21	down	yes
ENSG00000105855	ITGB8	3696	ENST00000222573;ENST00000478974;ENST00000477859;ENST00000537992	GO:0001570(vasculogenesis);GO:0001573(ganglioside metabolic process);GO:0005102(signaling receptor binding);GO:0005178(integrin binding);GO:0005886(plasma membrane);GO:0005925(focal adhesion);GO:0006955(immune response);GO:0007155(cell adhesion);GO:0007160(cell-matrix adhesion);GO:0007179(transforming growth factor beta receptor signaling pathway);GO:0007229(integrin-mediated signaling pathway);G…	04151(PI3K-Akt signaling pathway);04510(Focal adhesion);04512(ECM-receptor interaction);04514(Cell adhesion molecules);04810(Regulation of actin cytoskeleton);05165(Human papillomavirus infection);05410(Hypertrophic cardiomyopathy);05412(Arrhythmogenic right ventricular cardiomyopathy);05414(Dilated cardiomyopathy);05414(Dilated cardiomyopathy)	NA	NA	NA	integrin subunit beta 8 [Source:HGNC Symbol;Acc:HGNC:6163]	protein_coding;retained_intron	DOID:4(disease)	R-HSA-216076(VTN (vitronectin) binds Integrin alphaVbeta3, alphaVbeta5, alphaVbeta8);R-HSA-2395320(Latent TGF-beta-1 binds integrins);R-HSA-2396029(Latent TGF-beta-3 binds integrins)	1.19055	1.26716	1.34564	2.58943	2.71079	3.11449	0.451989	-1.14564	4.6427e-23	6.41629e-21	down	yes
ENSG00000130703	OSBPL2	9885	ENST00000439951;ENST00000643412;ENST00000642516;ENST00000313733;ENST00000620616;ENST00000644775;ENST00000621075;ENST00000642932;ENST00000618198;ENST00000645426;ENST00000645520;ENST00000643981;ENST00000471817;ENST00000642714;ENST00000448156;ENST00000642957;ENST00000358053;ENST00000644535;ENST00000645594	GO:0005515(protein binding);GO:0005546(phosphatidylinositol-4,5-bisphosphate binding);GO:0005737(cytoplasm);GO:0005811(lipid droplet);GO:0005829(cytosol);GO:0005886(plasma membrane);GO:0006699(bile acid biosynthetic process);GO:0006869(lipid transport);GO:0007009(plasma membrane organization);GO:0008289(lipid binding);GO:0008526(phosphatidylinositol transfer activity);GO:0015248(sterol transporte…	NA	NA	NA	NA	oxysterol binding protein like 2 [Source:HGNC Symbol;Acc:HGNC:15761]	protein_coding;nonsense_mediated_decay;retained_intron;processed_transcript	NA	R-HSA-8867667(OSBPs transport 25OH-CHOL from ER membrane to plasma membrane)	4.93064	5.60186	5.17623	2.22459	2.39341	2.56576	2.1867	1.12875	4.78015e-23	6.5786e-21	up	yes
ENSG00000238105	GOLGA2P5	55592	ENST00000397112;ENST00000304813;ENST00000537988;ENST00000546413;ENST00000545820;ENST00000421840;ENST00000266746	NA	NA	NA	NA	NA	GOLGA2 pseudogene 5 [Source:HGNC Symbol;Acc:HGNC:25315]	processed_transcript;retained_intron;transcribed_unprocessed_pseudogene	NA	NA	1.18418	1.59962	1.5325	0.245122	0.362884	0.409349	4.24266	2.08497	4.88959e-23	6.70118e-21	up	yes
ENSG00000135473	PAN2	9924,57665,147945	ENST00000551359;ENST00000610546;ENST00000547226;ENST00000547994;ENST00000425394;ENST00000550555;ENST00000553230;ENST00000547518;ENST00000549073;ENST00000257931;ENST00000552630;ENST00000440411;ENST00000547100;ENST00000549348;ENST00000550028;ENST00000549964;ENST00000548982;ENST00000552868	GO:0000175(3'-5'-exoribonuclease activity);GO:0000288(nuclear-transcribed mRNA catabolic process, deadenylation-dependent decay);GO:0000289(nuclear-transcribed mRNA poly(A) tail shortening);GO:0000932(P-body);GO:0003676(nucleic acid binding);GO:0004518(nuclease activity);GO:0004527(exonuclease activity);GO:0004535(poly(A)-specific ribonuclease activity);GO:0005515(protein binding);GO:0005634(nucl…	03018(RNA degradation);03018(RNA degradation)	K12571	EC:3.1.13.4	NA	poly(A) specific ribonuclease subunit PAN2 [Source:HGNC Symbol;Acc:HGNC:20074]	retained_intron;protein_coding	NA	R-HSA-430021(PAN2-PAN3 complex partially deadenylates mRNA)	7.15466	8.8822	9.10939	2.81616	3.41794	3.51661	2.57891	1.36676	6.70087e-23	9.14543e-21	up	yes
ENSG00000169093	ASMTL	8623	ENST00000381317;ENST00000463763;ENST00000474865;ENST00000381333;ENST00000534940;ENST00000462195	GO:0003674(molecular_function);GO:0004551(dinucleotide phosphatase activity);GO:0005515(protein binding);GO:0005829(cytosol);GO:0008150(biological_process);GO:0008168(methyltransferase activity);GO:0008171(O-methyltransferase activity);GO:0009117(nucleotide metabolic process);GO:0016740(transferase activity);GO:0016787(hydrolase activity);GO:0032259(methylation);GO:0035529(NADH pyrophosphatase ac…	NA	NA	NA	NA	acetylserotonin O-methyltransferase like [Source:HGNC Symbol;Acc:HGNC:751]	protein_coding;processed_transcript	NA	NA	32.8731	30.6012	26.3127	13.0196	12.4957	12.0899	2.38762	1.25557	7.35706e-23	9.99952e-21	up	yes
ENSG00000213977	TAX1BP3	30851	ENST00000225525;ENST00000611779	GO:0001650(fibrillar center);GO:0005515(protein binding);GO:0005634(nucleus);GO:0005737(cytoplasm);GO:0005829(cytosol);GO:0005886(plasma membrane);GO:0007266(Rho protein signal transduction);GO:0008013(beta-catenin binding);GO:0008022(protein C-terminus binding);GO:0008285(negative regulation of cell population proliferation);GO:0015629(actin cytoskeleton);GO:0016020(membrane);GO:0016055(Wnt sign…	NA	NA	NA	NA	Tax1 binding protein 3 [Source:HGNC Symbol;Acc:HGNC:30684]	protein_coding	NA	R-HSA-5666216(RHOA:GTP:RTKN binds TAX1BP3)	22.9706	18.7265	19.4382	59.9807	50.8965	46.8788	0.387531	-1.36762	8.67011e-23	1.17357e-20	down	yes
ENSG00000135521	LTV1	84946	ENST00000367576	GO:0000056(ribosomal small subunit export from nucleus);GO:0005515(protein binding);GO:0005634(nucleus);GO:0005654(nucleoplasm);GO:0005829(cytosol);GO:0030688(preribosome, small subunit precursor);GO:0042274(ribosomal small subunit biogenesis)	NA	NA	NA	NA	LTV1 ribosome biogenesis factor [Source:HGNC Symbol;Acc:HGNC:21173]	protein_coding	NA	R-HSA-6791223(18SE pre-rRNA in pre-40S particles is nucleolytically processed during translocation from the nucleus to the cytosol)	6.82946	6.4939	7.74125	14.9223	19.9736	18.1677	0.39697	-1.3329	9.09857e-23	1.22652e-20	down	yes
ENSG00000117533	VAMP4	8674	ENST00000236192;ENST00000482519;ENST00000474047;ENST00000367740	GO:0000139(Golgi membrane);GO:0000226(microtubule cytoskeleton organization);GO:0005515(protein binding);GO:0005764(lysosome);GO:0005768(endosome);GO:0005794(Golgi apparatus);GO:0005802(trans-Golgi network);GO:0005886(plasma membrane);GO:0008021(synaptic vesicle);GO:0009986(cell surface);GO:0016020(membrane);GO:0016021(integral component of membrane);GO:0016189(synaptic vesicle to endosome fusion…	04130(SNARE interactions in vesicular transport);04130(SNARE interactions in vesicular transport)	NA	NA	NA	vesicle associated membrane protein 4 [Source:HGNC Symbol;Acc:HGNC:12645]	protein_coding;processed_transcript;nonsense_mediated_decay	NA	R-HSA-6811431(RAB6:GTP binds the GARP and COG complexes, t-SNAREs and endosome-derived vesicles);R-HSA-6814682(Fusion of early-endosome derived vesicles at the TGN);R-HSA-6814683(NSF-dependent ATP hydrolysis disassembles the cis-SNARE at the TGN);R-HSA-6814684(cis-SNARE binds SNAPs and NSF hexamer at the TGN);R-HSA-8866277(AP-2 directly binds some endocytic cargo);R-HSA-8867754(F- and N- BAR doma…	4.78097	5.07891	5.2267	2.16093	2.18326	2.1992	2.30562	1.20516	9.63437e-23	1.28819e-20	up	yes
ENSG00000153187	HNRNPU	3192	ENST00000483966;ENST00000440865;ENST00000649899;ENST00000476241;ENST00000468690;ENST00000638301;ENST00000640001;ENST00000638230;ENST00000639628;ENST00000366527;ENST00000639064;ENST00000640306;ENST00000475997;ENST00000638952;ENST00000639880;ENST00000639667;ENST00000640218;ENST00000366525;ENST00000489705;ENST00000640657;ENST00000638589;ENST00000640440;ENST00000640056;ENST00000444376	GO:0000122(negative regulation of transcription by RNA polymerase II);GO:0000166(nucleotide binding);GO:0000228(nuclear chromosome);GO:0000381(regulation of alternative mRNA splicing, via spliceosome);GO:0000398(mRNA splicing, via spliceosome);GO:0000775(chromosome, centromeric region);GO:0000776(kinetochore);GO:0000922(spindle pole);GO:0000978(RNA polymerase II cis-regulatory region sequence-spe…	03040(Spliceosome);03040(Spliceosome)	NA	NA	NA	heterogeneous nuclear ribonucleoprotein U [Source:HGNC Symbol;Acc:HGNC:5048]	protein_coding;retained_intron;nonsense_mediated_decay	DOID:0050686(organ_system_cancer);DOID:14566(disease_of_cellular_proliferation);DOID:150(disease_of_mental_health);DOID:1561(cognitive_disorder);DOID:162(cancer);DOID:2154(nephroblastoma);DOID:2468(psychotic_disorder);DOID:263(kidney_cancer);DOID:3996(urinary_system_cancer);DOID:4(disease);DOID:5183(hereditary_Wilms'_tumor);DOID:5419(schizophrenia)	R-HSA-156661(Formation of Exon Junction Complex);R-HSA-72103(Formation of pre-mRNPs);R-HSA-72107(Formation of the Spliceosomal E complex);R-HSA-72124(Formation of the Spliceosomal A Complex);R-HSA-72127(Formation of the Spliceosomal B Complex);R-HSA-72130(Formation of an intermediate Spliceosomal C complex);R-HSA-72139(Formation of the active Spliceosomal C complex);R-HSA-72143(Lariat Formation a…	11.7468	12.4258	15.2281	26.0393	29.3644	27.9407	0.472745	-1.08087	1.05054e-22	1.39897e-20	down	yes
ENSG00000185650	ZFP36L1	677	ENST00000439696;ENST00000336440;ENST00000555997;ENST00000557086	GO:0000165(MAPK cascade);GO:0000288(nuclear-transcribed mRNA catabolic process, deadenylation-dependent decay);GO:0000932(P-body);GO:0001570(vasculogenesis);GO:0003342(proepicardium development);GO:0003677(DNA binding);GO:0003723(RNA binding);GO:0003729(mRNA binding);GO:0005515(protein binding);GO:0005634(nucleus);GO:0005737(cytoplasm);GO:0005829(cytosol);GO:0006397(mRNA processing);GO:0006402(mR…	04218(Cellular senescence);04218(Cellular senescence)	NA	NA	zf-CCCH	ZFP36 ring finger protein like 1 [Source:HGNC Symbol;Acc:HGNC:1107]	protein_coding;processed_transcript	DOID:0050686(organ_system_cancer);DOID:0060083(immune_system_cancer);DOID:1036(chronic_leukemia);DOID:1037(lymphoblastic_leukemia);DOID:1040(chronic_lymphocytic_leukemia);DOID:1240(leukemia);DOID:14566(disease_of_cellular_proliferation);DOID:162(cancer);DOID:2531(hematologic_cancer);DOID:263(kidney_cancer);DOID:3996(urinary_system_cancer);DOID:4450(renal_cell_carcinoma);DOID:4451(renal_carcinoma)…	R-HSA-450406(p-S92,203-BRF1 binds 14-3-3);R-HSA-450474(MK2 phosphorylates BRF1);R-HSA-450488(BRF1 Complex recruits RNA degradation activities);R-HSA-450490(Protein Kinase B/Akt phosphorylates BRF1);R-HSA-450517(Butyrate Response Factor1 (BRF1) binds AU-rich element in 3' UTR of mRNA);R-HSA-482788(p-S54,92,203-BRF1 binds 14-3-3)	129.02	126.416	110.767	58.8199	58.4338	58.2883	2.08613	1.06083	1.05655e-22	1.40071e-20	up	yes
ENSG00000182827	ACBD3	64746	ENST00000366812;ENST00000464927	GO:0000062(fatty-acyl-CoA binding);GO:0000139(Golgi membrane);GO:0005515(protein binding);GO:0005739(mitochondrion);GO:0005794(Golgi apparatus);GO:0006629(lipid metabolic process);GO:0006694(steroid biosynthetic process);GO:0016020(membrane);GO:0034237(protein kinase A regulatory subunit binding);GO:0034237(protein kinase A regulatory subunit binding)	05132(Salmonella infection);05132(Salmonella infection)	NA	NA	NA	acyl-CoA binding domain containing 3 [Source:HGNC Symbol;Acc:HGNC:15453]	protein_coding;processed_transcript	DOID:4(disease)	R-HSA-8874979(ACBD3 binds GOLGB1)	31.7276	34.8828	38.4087	13.5741	15.7945	16.8927	2.27014	1.18278	1.06037e-22	1.40071e-20	up	yes
ENSG00000151240	DIP2C	22982	ENST00000280886;ENST00000634311;ENST00000434695;ENST00000381496;ENST00000421992	GO:0003674(molecular_function);GO:0005575(cellular_component);GO:0008150(biological_process);GO:0008150(biological_process)	NA	NA	NA	NA	disco interacting protein 2 homolog C [Source:HGNC Symbol;Acc:HGNC:29150]	protein_coding	NA	NA	8.18911	8.95539	8.25975	4.10278	4.13222	3.99323	2.07751	1.05485	1.12274e-22	1.47129e-20	up	yes
ENSG00000163703	CRELD1	78987	ENST00000683601;ENST00000682771;ENST00000683547;ENST00000683127;ENST00000683316;ENST00000683388;ENST00000452070;ENST00000683888;ENST00000683970;ENST00000682866;ENST00000326434;ENST00000482691;ENST00000674067;ENST00000682570;ENST00000684659;ENST00000465716;ENST00000683603;ENST00000383811;ENST00000682318;ENST00000683083;ENST00000683507;ENST00000684493;ENST00000682884;ENST00000682798;ENST00000684212…	GO:0003197(endocardial cushion development);GO:0003279(cardiac septum development);GO:0003756(protein disulfide isomerase activity);GO:0005201(extracellular matrix structural constituent);GO:0005509(calcium ion binding);GO:0005515(protein binding);GO:0016020(membrane);GO:0016021(integral component of membrane);GO:0016853(isomerase activity);GO:0062023(collagen-containing extracellular matrix);GO:…	NA	K24335	EC:5.3.4.1	NA	cysteine rich with EGF like domains 1 [Source:HGNC Symbol;Acc:HGNC:14630]	nonsense_mediated_decay;retained_intron;protein_coding;processed_transcript	DOID:114(heart_disease);DOID:1287(cardiovascular_system_disease);DOID:1681(heart_septal_defect);DOID:1682(congenital_heart_disease);DOID:4(disease);DOID:7(disease_of_anatomical_entity)	NA	2.68816	2.14256	2.06497	0.755917	0.716636	0.806072	3.02625	1.59753	1.40876e-22	1.83877e-20	up	yes
ENSG00000115758	ODC1	4953,89874	ENST00000234111;ENST00000443218;ENST00000446285;ENST00000699835	GO:0001822(kidney development);GO:0003824(catalytic activity);GO:0004586(ornithine decarboxylase activity);GO:0005515(protein binding);GO:0005575(cellular_component);GO:0005737(cytoplasm);GO:0005829(cytosol);GO:0006595(polyamine metabolic process);GO:0006596(polyamine biosynthetic process);GO:0008283(cell population proliferation);GO:0008284(positive regulation of cell population proliferation);G…	00330(Arginine and proline metabolism);00480(Glutathione metabolism);01100(Metabolic pathways);01100(Metabolic pathways)	K01581	EC:4.1.1.17	NA	ornithine decarboxylase 1 [Source:HGNC Symbol;Acc:HGNC:8109]	protein_coding;nonsense_mediated_decay	DOID:0050686(organ_system_cancer);DOID:0060072(benign_neoplasm);DOID:0060084(cell_type_benign_neoplasm);DOID:1091(tooth_disease);DOID:1192(peripheral_nervous_system_neoplasm);DOID:14566(disease_of_cellular_proliferation);DOID:1483(gingival_disease);DOID:1612(breast_cancer);DOID:162(cancer);DOID:170(endocrine_gland_cancer);DOID:1793(pancreatic_cancer);DOID:2621(autonomic_nervous_system_neoplasm);D…	R-HSA-350567(Antizyme OAZ binds to Ornithine decarboxylase);R-HSA-350578(NQO1 interaction with ODC);R-HSA-350600(Antizyme inhibitor binds to OAZ and stablizes ODC complex);R-HSA-353125(26S proteosome degrades ODC holoenzyme complex);R-HSA-70692(ornithine => putrescine + CO2)	12.7284	10.6968	11.279	29.863	26.6208	24.4433	0.428833	-1.22151	1.67476e-22	2.17733e-20	down	yes
ENSG00000169288	MRPL1	65008	ENST00000315567;ENST00000511521;ENST00000506674;ENST00000515625	GO:0000470(maturation of LSU-rRNA);GO:0003723(RNA binding);GO:0003735(structural constituent of ribosome);GO:0005515(protein binding);GO:0005739(mitochondrion);GO:0005743(mitochondrial inner membrane);GO:0005762(mitochondrial large ribosomal subunit);GO:0005840(ribosome);GO:0006412(translation);GO:0015934(large ribosomal subunit);GO:0022625(cytosolic large ribosomal subunit);GO:0032543(mitochondr…	03010(Ribosome);03010(Ribosome)	NA	NA	NA	mitochondrial ribosomal protein L1 [Source:HGNC Symbol;Acc:HGNC:14275]	protein_coding;processed_transcript	NA	R-HSA-5389839(39S subunit binds 28S subunit:mRNA:fMet-tRNA);R-HSA-5389842(TUFM hydrolyzes GTP and TUFM:GDP dissociates from 55S ribosome);R-HSA-5389848(TUFM:GTP:aminoacyl-tRNA binds 55S ribosome:mRNA:fMet-tRNA);R-HSA-5389857(Peptide transfer from P-site to A-site (peptide bond formation));R-HSA-5419261(55S ribosome with peptidyl-tRNA in A site binds GFM1:GTP);R-HSA-5419264(MTRF1L (MTRF1a) or ICT1…	2.31307	2.61382	2.8693	7.23664	7.69676	7.23167	0.351733	-1.50745	1.85858e-22	2.40679e-20	down	yes
ENSG00000115275	MOGS	7841	ENST00000647723;ENST00000452063;ENST00000647915;ENST00000648768;ENST00000462189;ENST00000486036;ENST00000649601;ENST00000448666;ENST00000647753;ENST00000647771;ENST00000649777;ENST00000691308;ENST00000409065;ENST00000649854;ENST00000462443;ENST00000489655;ENST00000650523;ENST00000690565;ENST00000649075	GO:0004573(Glc3Man9GlcNAc2 oligosaccharide glucosidase activity);GO:0005783(endoplasmic reticulum);GO:0005789(endoplasmic reticulum membrane);GO:0005975(carbohydrate metabolic process);GO:0006457(protein folding);GO:0006487(protein N-linked glycosylation);GO:0008152(metabolic process);GO:0009311(oligosaccharide metabolic process);GO:0015926(glucosidase activity);GO:0016020(membrane);GO:0016021(in…	00510(N-Glycan biosynthesis);01100(Metabolic pathways);04141(Protein processing in endoplasmic reticulum);04141(Protein processing in endoplasmic reticulum)	K01228	EC:3.2.1.106	NA	mannosyl-oligosaccharide glucosidase [Source:HGNC Symbol;Acc:HGNC:24862]	nonsense_mediated_decay;protein_coding;retained_intron	NA	R-HSA-4793947(Defective MOGS does not cleave glucose from an N-glycosylated protein);R-HSA-532678(Trimming of the first glucose by by mannosyl-oligosaccharide glucosidase);R-HSA-9683663(N-glycan trimming of Spike);R-HSA-9686790(ER-alpha glucosidases bind ER-alpha glucosidase inhibitors);R-HSA-9694364(N-glycan glucose trimming of Spike)	38.5016	40.263	35.731	18.7895	18.507	18.3736	2.05668	1.04032	2.03202e-22	2.62107e-20	up	yes
ENSG00000170921	TANC2	26115	ENST00000424789;ENST00000689528;ENST00000581424;ENST00000581143;ENST00000579541;ENST00000583356;ENST00000583545;ENST00000583016;ENST00000580068;ENST00000580466	GO:0001701(in utero embryonic development);GO:0005515(protein binding);GO:0030054(cell junction);GO:0030424(axon);GO:0042995(cell projection);GO:0043197(dendritic spine);GO:0045202(synapse);GO:0060998(regulation of dendritic spine development);GO:0061001(regulation of dendritic spine morphogenesis);GO:0098978(glutamatergic synapse);GO:0099092(postsynaptic density, intracellular component);GO:0099…	NA	NA	NA	NA	tetratricopeptide repeat, ankyrin repeat and coiled-coil containing 2 [Source:HGNC Symbol;Acc:HGNC:30212]	protein_coding;retained_intron	NA	NA	9.81159	11.1079	11.4625	4.32073	5.33772	5.20779	2.17822	1.12315	2.11681e-22	2.718e-20	up	yes
ENSG00000007376	RPUSD1	113000	ENST00000562070;ENST00000565809;ENST00000565377;ENST00000565503;ENST00000563560;ENST00000569601;ENST00000007264;ENST00000561734;ENST00000567114;ENST00000567283	GO:0000455(enzyme-directed rRNA pseudouridine synthesis);GO:0001522(pseudouridine synthesis);GO:0003674(molecular_function);GO:0003723(RNA binding);GO:0005515(protein binding);GO:0005575(cellular_component);GO:0008150(biological_process);GO:0009451(RNA modification);GO:0009982(pseudouridine synthase activity);GO:0009982(pseudouridine synthase activity)	NA	NA	NA	NA	RNA pseudouridine synthase domain containing 1 [Source:HGNC Symbol;Acc:HGNC:14173]	protein_coding;nonsense_mediated_decay	NA	NA	6.36103	6.07829	5.10675	21.623	18.2555	14.4394	0.323025	-1.63028	2.1237e-22	2.718e-20	down	yes
ENSG00000113108	APBB3	10307	ENST00000467078;ENST00000515056;ENST00000503979;ENST00000503850;ENST00000412920;ENST00000510241;ENST00000506958;ENST00000513507;ENST00000356738;ENST00000354402;ENST00000509914;ENST00000511459;ENST00000511463;ENST00000358580;ENST00000506165;ENST00000357560	GO:0001540(amyloid-beta binding);GO:0005515(protein binding);GO:0005634(nucleus);GO:0005737(cytoplasm);GO:0005829(cytosol);GO:0006355(regulation of DNA-templated transcription);GO:0015629(actin cytoskeleton);GO:0016020(membrane);GO:0050714(positive regulation of protein secretion);GO:0050750(low-density lipoprotein particle receptor binding);GO:0050750(low-density lipoprotein particle receptor bi…	NA	NA	NA	NA	amyloid beta precursor protein binding family B member 3 [Source:HGNC Symbol;Acc:HGNC:20708]	nonsense_mediated_decay;retained_intron;protein_coding	NA	NA	3.3663	3.30917	3.40842	1.1434	1.16326	0.982196	3.06608	1.6164	2.36259e-22	3.01203e-20	up	yes
ENSG00000099860	GADD45B	4616	ENST00000592937;ENST00000215631;ENST00000587887;ENST00000585359;ENST00000593043;ENST00000586759;ENST00000587345	GO:0005515(protein binding);GO:0005634(nucleus);GO:0005737(cytoplasm);GO:0006469(negative regulation of protein kinase activity);GO:0006915(apoptotic process);GO:0030154(cell differentiation);GO:0043065(positive regulation of apoptotic process);GO:0043410(positive regulation of MAPK cascade);GO:0046330(positive regulation of JNK cascade);GO:0051726(regulation of cell cycle);GO:1900745(positive re…	04010(MAPK signaling pathway);04064(NF-kappa B signaling pathway);04068(FoxO signaling pathway);04110(Cell cycle);04115(p53 signaling pathway);04210(Apoptosis);04218(Cellular senescence);05169(Epstein-Barr virus infection);05200(Pathways in cancer);05202(Transcriptional misregulation in cancer);05210(Colorectal cancer);05212(Pancreatic cancer);05213(Endometrial cancer);05214(Glioma);05216(Thyroid…	NA	NA	NA	growth arrest and DNA damage inducible beta [Source:HGNC Symbol;Acc:HGNC:4096]	retained_intron;protein_coding;nonsense_mediated_decay	DOID:0050686(organ_system_cancer);DOID:0060100(musculoskeletal_system_cancer);DOID:0080001(bone_disease);DOID:14566(disease_of_cellular_proliferation);DOID:162(cancer);DOID:17(musculoskeletal_system_disease);DOID:201(connective_tissue_cancer);DOID:3119(gastrointestinal_system_cancer);DOID:3342(bone_inflammation_disease);DOID:3371(chondrosarcoma);DOID:3571(liver_cancer);DOID:4(disease);DOID:684(he…	NA	127.731	94.7823	81.719	35.7663	31.1503	31.2366	3.09957	1.63207	2.39149e-22	3.0371e-20	up	yes
ENSG00000111711	GOLT1B	51026	ENST00000229314;ENST00000545113;ENST00000542194;ENST00000539663;ENST00000539025;ENST00000545093;ENST00000535593;ENST00000540141;ENST00000631252	GO:0000139(Golgi membrane);GO:0005515(protein binding);GO:0005737(cytoplasm);GO:0005783(endoplasmic reticulum);GO:0005794(Golgi apparatus);GO:0005829(cytosol);GO:0006888(endoplasmic reticulum to Golgi vesicle-mediated transport);GO:0015031(protein transport);GO:0016020(membrane);GO:0016021(integral component of membrane);GO:0016192(vesicle-mediated transport);GO:0032991(protein-containing complex…	NA	NA	NA	NA	golgi transport 1B [Source:HGNC Symbol;Acc:HGNC:20175]	protein_coding;retained_intron;nonsense_mediated_decay;processed_transcript	NA	NA	25.017	24.0625	28.5448	12.4708	11.9343	11.4065	2.16758	1.11608	2.55746e-22	3.23539e-20	up	yes
ENSG00000001461	NIPAL3	57185	ENST00000374399;ENST00000475663;ENST00000339255;ENST00000432012;ENST00000488155;ENST00000003912;ENST00000358028	GO:0005515(protein binding);GO:0015095(magnesium ion transmembrane transporter activity);GO:0015693(magnesium ion transport);GO:0016020(membrane);GO:0016021(integral component of membrane);GO:1903830(magnesium ion transmembrane transport);GO:1903830(magnesium ion transmembrane transport)	NA	NA	NA	NA	NIPA like domain containing 3 [Source:HGNC Symbol;Acc:HGNC:25233]	protein_coding;processed_transcript	NA	R-HSA-5336453(NIPAs transport Mg2+ from extracellular region to cytosol)	8.1828	9.0252	7.89793	3.71657	3.84216	4.12339	2.14909	1.10373	2.91716e-22	3.6763e-20	up	yes
ENSG00000137414	FAM8A1	51439	ENST00000259963;ENST00000688732;ENST00000689378;ENST00000692803	GO:0000836(Hrd1p ubiquitin ligase complex);GO:0005515(protein binding);GO:0016020(membrane);GO:0016021(integral component of membrane);GO:0030433(ubiquitin-dependent ERAD pathway);GO:0030433(ubiquitin-dependent ERAD pathway)	NA	NA	NA	NA	family with sequence similarity 8 member A1 [Source:HGNC Symbol;Acc:HGNC:16372]	protein_coding;retained_intron	NA	NA	4.58967	5.70363	5.17753	2.02311	1.90815	2.06001	2.58223	1.36862	2.9719e-22	3.73098e-20	up	yes
ENSG00000169429	CXCL8	3576	ENST00000307407;ENST00000696131;ENST00000483500;ENST00000401931	GO:0001525(angiogenesis);GO:0002237(response to molecule of bacterial origin);GO:0005125(cytokine activity);GO:0005153(interleukin-8 receptor binding);GO:0005515(protein binding);GO:0005576(extracellular region);GO:0005615(extracellular space);GO:0006935(chemotaxis);GO:0006952(defense response);GO:0006954(inflammatory response);GO:0006955(immune response);GO:0007165(signal transduction);GO:000718…	04060(Cytokine-cytokine receptor interaction);04061(Viral protein interaction with cytokine and cytokine receptor);04062(Chemokine signaling pathway);04064(NF-kappa B signaling pathway);04072(Phospholipase D signaling pathway);04218(Cellular senescence);04620(Toll-like receptor signaling pathway);04621(NOD-like receptor signaling pathway);04622(RIG-I-like receptor signaling pathway);04657(IL-17 s…	NA	NA	NA	C-X-C motif chemokine ligand 8 [Source:HGNC Symbol;Acc:HGNC:6025]	protein_coding;nonsense_mediated_decay;retained_intron	DOID:0014667(disease_of_metabolism);DOID:0050013(carbohydrate_metabolism_disease);DOID:0050117(disease_by_infectious_agent);DOID:0050155(sensory_system_disease);DOID:0050161(lower_respiratory_tract_disease);DOID:0050177(monogenic_disease);DOID:0050338(primary_bacterial_infectious_disease);DOID:0050339(commensal_bacterial_infectious_disease);DOID:0050589(inflammatory_bowel_disease);DOID:0050615(re…	R-HSA-373791(Receptor CXCR1 binds CXCL6 and CXCL8 ligands);R-HSA-373813(Receptor CXCR2 binds ligands CXCL1 to 7);R-HSA-374251(DARC is a non-specific receptor for many chemokines);R-HSA-3790137(Stimulation of IL8 transcription in senescent cells);R-HSA-380073(Liganded Gi-activating GPCR acts as a GEF for Gi);R-HSA-517731(Expression of IL-8);R-HSA-6784160(IL10 negatively regulates extracellular inf…	0.403403	0.28635	0.380183	4.12921	2.75933	1.82166	0.122837	-3.02518	3.20646e-22	4.01015e-20	down	yes
ENSG00000160200	CBS	875,102724560	ENST00000352178;ENST00000491776;ENST00000461686;ENST00000398158;ENST00000359624;ENST00000462349;ENST00000398165;ENST00000470912;ENST00000465732;ENST00000451248;ENST00000488526;ENST00000486098;ENST00000496485	GO:0001958(endochondral ossification);GO:0001974(blood vessel remodeling);GO:0003824(catalytic activity);GO:0004122(cystathionine beta-synthase activity);GO:0005515(protein binding);GO:0005634(nucleus);GO:0005737(cytoplasm);GO:0005829(cytosol);GO:0006535(cysteine biosynthetic process from serine);GO:0006563(L-serine metabolic process);GO:0006565(L-serine catabolic process);GO:0006790(sulfur compo…	00260(Glycine, serine and threonine metabolism);00270(Cysteine and methionine metabolism);01100(Metabolic pathways);01230(Biosynthesis of amino acids);01230(Biosynthesis of amino acids)	K01697	EC:4.2.1.22	NA	cystathionine beta-synthase [Source:HGNC Symbol;Acc:HGNC:1550]	protein_coding;retained_intron;processed_transcript	DOID:0014667(disease_of_metabolism);DOID:0050615(respiratory_system_cancer);DOID:0050686(organ_system_cancer);DOID:0050687(cell_type_cancer);DOID:0060083(immune_system_cancer);DOID:0080014(chromosomal_disease);DOID:10579(leukodystrophy);DOID:10588(adrenoleukodystrophy);DOID:10652(Alzheimer's_disease);DOID:114(heart_disease);DOID:1240(leukemia);DOID:1287(cardiovascular_system_disease);DOID:1289(ne…	R-HSA-1614524(PXLP-CBS tetramers condenses HCYS and L-Ser to form L-Cystathionine);R-HSA-2408559(SeHCys and Ser are dehydrated into SeCysta by CBS)	1.65107	1.52547	1.28283	0.389482	0.364881	0.440436	3.73233	1.90008	3.29618e-22	4.10674e-20	up	yes
ENSG00000172667	ZMAT3	64393	ENST00000311417;ENST00000414084;ENST00000432729;ENST00000652290	GO:0003676(nucleic acid binding);GO:0003723(RNA binding);GO:0005515(protein binding);GO:0005634(nucleus);GO:0005654(nucleoplasm);GO:0005730(nucleolus);GO:0005886(plasma membrane);GO:0006915(apoptotic process);GO:0006974(cellular response to DNA damage stimulus);GO:0008270(zinc ion binding);GO:0015031(protein transport);GO:0040008(regulation of growth);GO:0046872(metal ion binding);GO:0046872(meta…	04115(p53 signaling pathway);04115(p53 signaling pathway)	NA	NA	NA	zinc finger matrin-type 3 [Source:HGNC Symbol;Acc:HGNC:29983]	protein_coding	NA	NA	5.93367	6.32101	7.34954	2.56558	2.85537	3.09294	2.30261	1.20327	4.3876e-22	5.42545e-20	up	yes
ENSG00000086619	ERO1B	56605	ENST00000688164;ENST00000687604;ENST00000685201;ENST00000264181;ENST00000354619;ENST00000691519;ENST00000693072;ENST00000686625	GO:0005515(protein binding);GO:0005783(endoplasmic reticulum);GO:0005789(endoplasmic reticulum membrane);GO:0006457(protein folding);GO:0015035(protein-disulfide reductase activity);GO:0016020(membrane);GO:0016491(oxidoreductase activity);GO:0016972(thiol oxidase activity);GO:0034975(protein folding in endoplasmic reticulum);GO:0051082(unfolded protein binding);GO:0071949(FAD binding);GO:0071949(…	04141(Protein processing in endoplasmic reticulum);04141(Protein processing in endoplasmic reticulum)	NA	NA	NA	endoplasmic reticulum oxidoreductase 1 beta [Source:HGNC Symbol;Acc:HGNC:14355]	retained_intron;protein_coding	DOID:4(disease)	R-HSA-264997(Oxidation of cysteine to cystine in Proinsulin)	1.326	1.44652	1.55159	0.59297	0.576217	0.590687	2.45705	1.29693	4.57192e-22	5.63219e-20	up	yes
ENSG00000048392	RRM2B	50484	ENST00000251810;ENST00000523957;ENST00000395912;ENST00000517517;ENST00000519125;ENST00000522368;ENST00000395910	GO:0000731(DNA synthesis involved in DNA repair);GO:0001822(kidney development);GO:0003014(renal system process);GO:0004748(ribonucleoside-diphosphate reductase activity, thioredoxin disulfide as acceptor);GO:0005515(protein binding);GO:0005634(nucleus);GO:0005654(nucleoplasm);GO:0005737(cytoplasm);GO:0005739(mitochondrion);GO:0005829(cytosol);GO:0006260(DNA replication);GO:0006264(mitochondrial …	00230(Purine metabolism);00240(Pyrimidine metabolism);00480(Glutathione metabolism);00983(Drug metabolism - other enzymes);01100(Metabolic pathways);04115(p53 signaling pathway);04115(p53 signaling pathway)	K10808	EC:1.17.4.1	NA	ribonucleotide reductase regulatory TP53 inducible subunit M2B [Source:HGNC Symbol;Acc:HGNC:17296]	protein_coding;nonsense_mediated_decay;retained_intron	NA	R-HSA-111804(RNR (M1M2B) reduces nucleotide diphosphates to deoxynucleotide diphosphates (thioredoxin));R-HSA-5632892(TP53 stimulates transcription of RRM2B gene);R-HSA-8866405(RNR (M1M2B) reduces nucleotide diphosphates to deoxynucleotide diphosphates (glutaredoxin))	21.7611	20.5394	24.0242	10.1883	10.9588	11.4637	2.03382	1.02419	4.73155e-22	5.80709e-20	up	yes
ENSG00000142619	PADI3	51702	ENST00000375460	GO:0004668(protein-arginine deiminase activity);GO:0005509(calcium ion binding);GO:0005515(protein binding);GO:0005634(nucleus);GO:0005737(cytoplasm);GO:0005829(cytosol);GO:0016787(hydrolase activity);GO:0018101(obsolete protein citrullination);GO:0036414(obsolete histone citrullination);GO:0042802(identical protein binding)	NA	K01481	EC:3.5.3.15	NA	peptidyl arginine deiminase 3 [Source:HGNC Symbol;Acc:HGNC:18337]	protein_coding	NA	R-HSA-1183128(PADIs:Ca2+ deiminate L-Arg to L-Cit in proteins);R-HSA-3247569(PADI4 deiminates Histones)	2.3073	2.05096	2.17692	0.481065	0.613806	0.549501	3.97427	1.99069	5.03569e-22	6.15739e-20	up	yes
ENSG00000079337	RAPGEF3	10411	ENST00000395358;ENST00000482843;ENST00000449771;ENST00000395360;ENST00000495953;ENST00000548434;ENST00000490387;ENST00000466322;ENST00000476259;ENST00000473777;ENST00000405493;ENST00000479866;ENST00000549347;ENST00000494764;ENST00000488250;ENST00000548919;ENST00000495465	GO:0000166(nucleotide binding);GO:0001525(angiogenesis);GO:0002250(adaptive immune response);GO:0005085(guanyl-nucleotide exchange factor activity);GO:0005515(protein binding);GO:0005886(plasma membrane);GO:0005902(microvillus);GO:0007165(signal transduction);GO:0007264(small GTPase mediated signal transduction);GO:0007265(Ras protein signal transduction);GO:0008306(associative learning);GO:00125…	04015(Rap1 signaling pathway);04024(cAMP signaling pathway);04072(Phospholipase D signaling pathway);04261(Adrenergic signaling in cardiomyocytes);04670(Leukocyte transendothelial migration);04720(Long-term potentiation);04726(Serotonergic synapse);04726(Serotonergic synapse)	NA	NA	NA	Rap guanine nucleotide exchange factor 3 [Source:HGNC Symbol;Acc:HGNC:16629]	protein_coding;retained_intron;nonsense_mediated_decay;processed_transcript	DOID:0050686(organ_system_cancer);DOID:0050687(cell_type_cancer);DOID:0060083(immune_system_cancer);DOID:10283(prostate_cancer);DOID:10286(prostate_carcinoma);DOID:1036(chronic_leukemia);DOID:1037(lymphoblastic_leukemia);DOID:1040(chronic_lymphocytic_leukemia);DOID:114(heart_disease);DOID:1240(leukemia);DOID:1287(cardiovascular_system_disease);DOID:14566(disease_of_cellular_proliferation);DOID:16…	R-HSA-265682(KCNJ11 tetramer:ABCC8 tetramer binds 4xATP, closing the channel);R-HSA-381668(cAMP activates EPAC1);R-HSA-381727(RAP1A exchanges GDP for GTP);R-HSA-392834(Activation of EPACs by cAMP);R-HSA-939265(Activation of Rap1 by membrane-associated GEFs)	5.64367	6.38335	5.64066	2.7658	2.79483	2.70193	2.13828	1.09645	5.1063e-22	6.22061e-20	up	yes
ENSG00000049239	H6PD	9563	ENST00000377403;ENST00000602477	GO:0003824(catalytic activity);GO:0004345(glucose-6-phosphate dehydrogenase activity);GO:0005737(cytoplasm);GO:0005739(mitochondrion);GO:0005783(endoplasmic reticulum);GO:0005788(endoplasmic reticulum lumen);GO:0005975(carbohydrate metabolic process);GO:0006006(glucose metabolic process);GO:0006098(pentose-phosphate shunt);GO:0006739(NADP metabolic process);GO:0006796(phosphate-containing compoun…	00030(Pentose phosphate pathway);01100(Metabolic pathways);01200(Carbon metabolism);01200(Carbon metabolism)	K13937	EC:1.1.1.47;EC:3.1.1.31	NA	hexose-6-phosphate dehydrogenase/glucose 1-dehydrogenase [Source:HGNC Symbol;Acc:HGNC:4795]	protein_coding	DOID:0014667(disease_of_metabolism);DOID:0050013(carbohydrate_metabolism_disease);DOID:0060158(acquired_metabolic_disease);DOID:11612(polycystic_ovary_syndrome);DOID:225(syndrome);DOID:2355(anemia);DOID:2914(immune_system_disease);DOID:3118(hepatobiliary_disease);DOID:3211(lysosomal_storage_disease);DOID:409(liver_disease);DOID:4194(glucose_metabolism_disease);DOID:4(disease);DOID:583(hemolytic_a…	NA	13.0002	14.0956	10.8573	5.40351	4.99283	4.97709	2.46875	1.30378	5.13313e-22	6.23022e-20	up	yes
ENSG00000110583	NAA40	79829	ENST00000338447;ENST00000377793;ENST00000544194;ENST00000544138;ENST00000536939;ENST00000542163;ENST00000534965	GO:0005515(protein binding);GO:0005634(nucleus);GO:0005654(nucleoplasm);GO:0005737(cytoplasm);GO:0005829(cytosol);GO:0006474(N-terminal protein amino acid acetylation);GO:0006629(lipid metabolic process);GO:0008080(N-acetyltransferase activity);GO:0010485(H4 histone acetyltransferase activity);GO:0016407(acetyltransferase activity);GO:0016740(transferase activity);GO:0016746(acyltransferase activ…	NA	K20794	EC:2.3.1.257	NA	N-alpha-acetyltransferase 40, NatD catalytic subunit [Source:HGNC Symbol;Acc:HGNC:25845]	retained_intron;protein_coding;nonsense_mediated_decay;processed_transcript	DOID:0050686(organ_system_cancer);DOID:14566(disease_of_cellular_proliferation);DOID:162(cancer);DOID:3119(gastrointestinal_system_cancer);DOID:3571(liver_cancer);DOID:4(disease);DOID:684(hepatocellular_carcinoma);DOID:686(liver_carcinoma)	NA	2.28971	2.22296	2.46782	4.90184	4.93608	4.97198	0.471339	-1.08516	5.16958e-22	6.25139e-20	down	yes
ENSG00000162614	NEXN	91624	ENST00000401035;ENST00000330010;ENST00000440324;ENST00000334785;ENST00000470735;ENST00000480732;ENST00000464998	GO:0003779(actin binding);GO:0005515(protein binding);GO:0005737(cytoplasm);GO:0005856(cytoskeleton);GO:0005886(plasma membrane);GO:0005912(adherens junction);GO:0005925(focal adhesion);GO:0007155(cell adhesion);GO:0007156(homophilic cell adhesion via plasma membrane adhesion molecules);GO:0007411(axon guidance);GO:0008307(structural constituent of muscle);GO:0015629(actin cytoskeleton);GO:003001…	NA	NA	NA	NA	nexilin F-actin binding protein [Source:HGNC Symbol;Acc:HGNC:29557]	protein_coding;retained_intron;processed_transcript	NA	NA	3.45977	3.41933	4.33326	7.90602	9.43913	9.40526	0.419147	-1.25447	5.91198e-22	7.12296e-20	down	yes
ENSG00000107331	ABCA2	20	ENST00000479446;ENST00000437791;ENST00000464876;ENST00000487109;ENST00000431584;ENST00000464157;ENST00000492260;ENST00000371605;ENST00000459850;ENST00000467624;ENST00000488535;ENST00000425423;ENST00000341511;ENST00000464520;ENST00000614293;ENST00000398207;ENST00000463603;ENST00000466707;ENST00000476211;ENST00000494046	GO:0000166(nucleotide binding);GO:0001573(ganglioside metabolic process);GO:0005319(lipid transporter activity);GO:0005524(ATP binding);GO:0005764(lysosome);GO:0005765(lysosomal membrane);GO:0005768(endosome);GO:0005815(microtubule organizing center);GO:0005886(plasma membrane);GO:0006357(regulation of transcription by RNA polymerase II);GO:0006629(lipid metabolic process);GO:0006684(sphingomyeli…	02010(ABC transporters);04142(Lysosome);04142(Lysosome)	NA	NA	NA	ATP binding cassette subfamily A member 2 [Source:HGNC Symbol;Acc:HGNC:32]	nonsense_mediated_decay;processed_transcript;retained_intron;protein_coding	DOID:10652(Alzheimer's_disease);DOID:1289(neurodegenerative_disease);DOID:1307(dementia);DOID:150(disease_of_mental_health);DOID:1561(cognitive_disorder);DOID:331(central_nervous_system_disease);DOID:4(disease);DOID:680(tauopathy);DOID:7(disease_of_anatomical_entity);DOID:863(nervous_system_disease)	R-HSA-1369028(ABCAs mediate lipid efflux);R-HSA-1369052(ABCAs mediate lipid influx)	41.1461	41.9942	33.482	17.3984	16.2238	15.4483	2.37662	1.24891	6.84757e-22	8.22009e-20	up	yes
ENSG00000113739	STC2	8614	ENST00000265087;ENST00000518455;ENST00000519511;ENST00000520648;ENST00000520593	GO:0005179(hormone activity);GO:0005576(extracellular region);GO:0005615(extracellular space);GO:0005783(endoplasmic reticulum);GO:0005788(endoplasmic reticulum lumen);GO:0005794(Golgi apparatus);GO:0006874(cellular calcium ion homeostasis);GO:0006979(response to oxidative stress);GO:0007165(signal transduction);GO:0007566(embryo implantation);GO:0010629(negative regulation of gene expression);GO…	NA	NA	NA	NA	stanniocalcin 2 [Source:HGNC Symbol;Acc:HGNC:11374]	protein_coding;retained_intron;processed_transcript	DOID:0050686(organ_system_cancer);DOID:1107(esophageal_carcinoma);DOID:1192(peripheral_nervous_system_neoplasm);DOID:14566(disease_of_cellular_proliferation);DOID:162(cancer);DOID:2621(autonomic_nervous_system_neoplasm);DOID:3093(nervous_system_cancer);DOID:3119(gastrointestinal_system_cancer);DOID:4(disease);DOID:5041(esophageal_cancer);DOID:769(neuroblastoma)	R-HSA-8952289(FAM20C phosphorylates FAM20C substrates)	43.2545	36.3486	32.6697	15.4256	15.9064	16.1584	2.36411	1.2413	7.95518e-22	9.4805e-20	up	yes
ENSG00000151135	TMEM263	90488	ENST00000547081;ENST00000280756;ENST00000548125;ENST00000547242;ENST00000548806;ENST00000551813;ENST00000550344;ENST00000551237;ENST00000551489	GO:0016020(membrane);GO:0016021(integral component of membrane);GO:0016021(integral component of membrane)	NA	NA	NA	NA	transmembrane protein 263 [Source:HGNC Symbol;Acc:HGNC:28281]	protein_coding;processed_transcript	NA	NA	28.9462	33.1334	37.1713	14.4084	15.273	15.7108	2.18652	1.12864	8.10939e-22	9.62939e-20	up	yes
ENSG00000226950	DANCR	57291	ENST00000425653;ENST00000411630;ENST00000441504;ENST00000675590;ENST00000676450;ENST00000444958;ENST00000675988;ENST00000676199	GO:0005730(nucleolus);GO:0006396(RNA processing);GO:0006396(RNA processing)	NA	NA	NA	NA	differentiation antagonizing non-protein coding RNA [Source:HGNC Symbol;Acc:HGNC:28964]	lncRNA	NA	NA	1.98183	1.68843	1.9131	5.44795	4.45826	4.24207	0.394632	-1.34142	8.49668e-22	1.00169e-19	down	yes
ENSG00000160818	GPATCH4	54865	ENST00000368232;ENST00000473910;ENST00000494414;ENST00000498756;ENST00000506832;ENST00000531129;ENST00000415314;ENST00000463513;ENST00000438976;ENST00000527691;ENST00000531900;ENST00000474904;ENST00000525375;ENST00000498641;ENST00000529520	GO:0003676(nucleic acid binding);GO:0003676(nucleic acid binding)	NA	NA	NA	NA	G-patch domain containing 4 (gene/pseudogene) [Source:HGNC Symbol;Acc:HGNC:25982]	protein_coding_LoF;retained_intron;processed_transcript;nonsense_mediated_decay	NA	NA	1.53214	1.13554	1.99781	5.61702	5.65919	9.30606	0.226675	-2.1413	9.26301e-22	1.08427e-19	down	yes
ENSG00000261373	VPS9D1-AS1	100128881	ENST00000562866;ENST00000562298	NA	NA	NA	NA	NA	VPS9D1 antisense RNA 1 [Source:HGNC Symbol;Acc:HGNC:48915]	lncRNA	NA	NA	1.68763	1.87299	2.01047	5.62269	5.36917	5.62934	0.33518	-1.57699	1.10184e-21	1.27612e-19	down	yes
ENSG00000228035	NGF-AS1	112840934	ENST00000425449	NA	NA	NA	NA	NA	NGF antisense RNA 1 [Source:HGNC Symbol;Acc:HGNC:53922]	lncRNA	NA	NA	3.07842	3.60332	4.34591	0.611296	0.576533	0.97021	5.11003	2.35333	1.21127e-21	1.39793e-19	up	yes
ENSG00000036672	USP2	9099	ENST00000260187;ENST00000455332;ENST00000525189	GO:0000122(negative regulation of transcription by RNA polymerase II);GO:0004197(cysteine-type endopeptidase activity);GO:0004843(cysteine-type deubiquitinase activity);GO:0005515(protein binding);GO:0005634(nucleus);GO:0005654(nucleoplasm);GO:0005737(cytoplasm);GO:0005813(centrosome);GO:0006508(proteolysis);GO:0006511(ubiquitin-dependent protein catabolic process);GO:0007049(cell cycle);GO:00075…	NA	K11833	EC:3.4.19.12	NA	ubiquitin specific peptidase 2 [Source:HGNC Symbol;Acc:HGNC:12618]	protein_coding;retained_intron	DOID:0050686(organ_system_cancer);DOID:0050687(cell_type_cancer);DOID:10283(prostate_cancer);DOID:120(female_reproductive_organ_cancer);DOID:14566(disease_of_cellular_proliferation);DOID:162(cancer);DOID:193(reproductive_organ_cancer);DOID:2151(malignant_ovarian_surface_epithelial_stromal_neoplasm);DOID:2152(ovary_epithelial_cancer);DOID:2394(ovarian_cancer);DOID:299(adenocarcinoma);DOID:305(carc…	R-HSA-140978(TRADD:TRAF2:RIP1 complex binds FADD);R-HSA-5357776(TNF:TNFR1:TRADD:TRAF2:K63polyUb-RIPK1:BIRC2,3:LUBAC recruits IKKA:IKBKB:IKBKG);R-HSA-5357845(RIPK1 is deubiquitinated);R-HSA-5357860(TNF:TNFR1:TRADD:TRAF2:K63polyUb-RIPK1:BIRC2/3 recruits TAK1 complex);R-HSA-5689972(USP2 deubiquitinates MDM2,MDM4);R-HSA-6805022(USP2 binds the heterodimer of MDM2 and MDM4)	1.80359	1.93652	1.56496	0.324037	0.410938	0.486351	4.3437	2.11892	1.30769e-21	1.50393e-19	up	yes
ENSG00000115919	KYNU	8942	ENST00000264170;ENST00000375773;ENST00000460143;ENST00000410015;ENST00000621320;ENST00000409512	GO:0003824(catalytic activity);GO:0005515(protein binding);GO:0005654(nucleoplasm);GO:0005737(cytoplasm);GO:0005739(mitochondrion);GO:0005829(cytosol);GO:0006569(tryptophan catabolic process);GO:0009435(NAD biosynthetic process);GO:0016787(hydrolase activity);GO:0019363(pyridine nucleotide biosynthetic process);GO:0019441(tryptophan catabolic process to kynurenine);GO:0019805(quinolinate biosynth…	00380(Tryptophan metabolism);01100(Metabolic pathways);01240(Biosynthesis of cofactors);01240(Biosynthesis of cofactors)	K01556	EC:3.7.1.3	NA	kynureninase [Source:HGNC Symbol;Acc:HGNC:6469]	protein_coding;retained_intron	DOID:0050828(artery_disease);DOID:10763(hypertension);DOID:10825(essential_hypertension);DOID:1287(cardiovascular_system_disease);DOID:178(vascular_disease);DOID:4(disease);DOID:7(disease_of_anatomical_entity)	R-HSA-71217(3-hydroxykynurenine + H2O => 3-hydroxyanthranilate + alanine)	0.228881	0.182219	0.196253	0.677071	0.579862	0.65523	0.317626	-1.6546	1.34609e-21	1.54271e-19	down	yes
ENSG00000070759	TESK2	10420	ENST00000372086;ENST00000493974	GO:0000166(nucleotide binding);GO:0004672(protein kinase activity);GO:0004674(protein serine/threonine kinase activity);GO:0004712(protein serine/threonine/tyrosine kinase activity);GO:0004713(protein tyrosine kinase activity);GO:0005515(protein binding);GO:0005524(ATP binding);GO:0005634(nucleus);GO:0005654(nucleoplasm);GO:0005737(cytoplasm);GO:0006468(protein phosphorylation);GO:0007283(spermat…	NA	K08842	EC:2.7.12.1	NA	testis associated actin remodelling kinase 2 [Source:HGNC Symbol;Acc:HGNC:11732]	protein_coding;processed_transcript	NA	NA	2.48506	2.44526	2.518	0.501601	0.762253	0.634375	3.92383	1.97226	1.38592e-21	1.58283e-19	up	yes
ENSG00000153071	DAB2	1601	ENST00000320816;ENST00000507539;ENST00000512525;ENST00000545653;ENST00000505968;ENST00000502388;ENST00000339788;ENST00000509337;ENST00000502879;ENST00000513052;ENST00000503513;ENST00000515700;ENST00000515269;ENST00000511536	GO:0000122(negative regulation of transcription by RNA polymerase II);GO:0001650(fibrillar center);GO:0001934(positive regulation of protein phosphorylation);GO:0005515(protein binding);GO:0005737(cytoplasm);GO:0005765(lysosomal membrane);GO:0005829(cytosol);GO:0005886(plasma membrane);GO:0005905(clathrin-coated pit);GO:0005925(focal adhesion);GO:0006897(endocytosis);GO:0006898(receptor-mediated …	04144(Endocytosis);04144(Endocytosis)	NA	NA	NA	DAB adaptor protein 2 [Source:HGNC Symbol;Acc:HGNC:2662]	protein_coding;nonsense_mediated_decay;processed_transcript;retained_intron	NA	R-HSA-190519(Internalization of gap junction plaques);R-HSA-190829(Lysosomal degradation of gap junction plaques);R-HSA-196017(Dynamin is recruited to the gap junction plaque);R-HSA-196026(Dab2 is recruited to the junctional plaques);R-HSA-8863471(LDLR is bound by DAB2 and ARH);R-HSA-8863472(DAB2 binds LRP2);R-HSA-8867754(F- and N- BAR domain proteins bind the clathrin-coated pit);R-HSA-8867756(C…	14.7579	17.8347	17.4908	7.21133	7.73552	8.22417	2.16146	1.11201	1.49526e-21	1.7018e-19	up	yes
ENSG00000122965	RBM19	9904	ENST00000261741;ENST00000392561;ENST00000553232;ENST00000545145;ENST00000546876;ENST00000552386	GO:0000398(mRNA splicing, via spliceosome);GO:0003676(nucleic acid binding);GO:0003723(RNA binding);GO:0005634(nucleus);GO:0005654(nucleoplasm);GO:0005694(chromosome);GO:0005730(nucleolus);GO:0005737(cytoplasm);GO:0016020(membrane);GO:0016607(nuclear speck);GO:0040019(positive regulation of embryonic development);GO:0040019(positive regulation of embryonic development)	NA	NA	NA	NA	RNA binding motif protein 19 [Source:HGNC Symbol;Acc:HGNC:29098]	protein_coding;processed_transcript;retained_intron	NA	NA	3.76565	4.22709	4.59243	8.47791	8.76845	8.63877	0.486193	-1.0404	1.69337e-21	1.92064e-19	down	yes
ENSG00000143942	CHAC2	494143	ENST00000295304	GO:0003674(molecular_function);GO:0003839(gamma-glutamylcyclotransferase activity);GO:0005575(cellular_component);GO:0005737(cytoplasm);GO:0005829(cytosol);GO:0006750(glutathione biosynthetic process);GO:0006751(glutathione catabolic process);GO:0008150(biological_process);GO:0016829(lyase activity);GO:0061928(glutathione specific gamma-glutamylcyclotransferase activity)	00480(Glutathione metabolism);01100(Metabolic pathways)	K07232	EC:4.3.2.7	NA	ChaC glutathione specific gamma-glutamylcyclotransferase 2 [Source:HGNC Symbol;Acc:HGNC:32363]	protein_coding	NA	R-HSA-6785928(CHAC1,2 cleaves GSH to OPRO and CysGly)	2.12392	1.61822	2.37145	7.66853	7.14156	6.96291	0.280787	-1.83245	1.76606e-21	1.99619e-19	down	yes
ENSG00000197046	SIGLEC15	284266	ENST00000389474;ENST00000593178;ENST00000602118;ENST00000587418	GO:0005886(plasma membrane);GO:0016020(membrane);GO:0016021(integral component of membrane);GO:0032956(regulation of actin cytoskeleton organization);GO:0032991(protein-containing complex);GO:0045124(regulation of bone resorption);GO:2001204(regulation of osteoclast development);GO:2001204(regulation of osteoclast development)	NA	NA	NA	NA	sialic acid binding Ig like lectin 15 [Source:HGNC Symbol;Acc:HGNC:27596]	protein_coding;retained_intron;processed_transcript	NA	R-HSA-2172123(Interaction of SIGLEC14/15/16 and DAP12)	17.1874	17.1962	17.9781	40.1031	35.5763	33.2023	0.480905	-1.05618	1.79173e-21	2.01827e-19	down	yes
ENSG00000137965	IFI44	10561	ENST00000370747;ENST00000438486;ENST00000476911;ENST00000446486;ENST00000495254;ENST00000472152;ENST00000470323;ENST00000485662;ENST00000467790	GO:0005515(protein binding);GO:0005737(cytoplasm);GO:0006955(immune response);GO:0009615(response to virus);GO:0009617(response to bacterium);GO:0009617(response to bacterium)	NA	NA	NA	NA	interferon induced protein 44 [Source:HGNC Symbol;Acc:HGNC:16938]	protein_coding;processed_transcript;retained_intron	DOID:4(disease)	NA	3.69252	3.38999	3.92146	8.49116	8.54889	8.76103	0.426493	-1.22941	1.99763e-21	2.24253e-19	down	yes
ENSG00000105829	BET1	10282	ENST00000357520;ENST00000471446;ENST00000222547;ENST00000650276;ENST00000424151;ENST00000425626;ENST00000433727;ENST00000457139	GO:0000138(Golgi trans cisterna);GO:0000139(Golgi membrane);GO:0005484(SNAP receptor activity);GO:0005515(protein binding);GO:0005783(endoplasmic reticulum);GO:0005789(endoplasmic reticulum membrane);GO:0005794(Golgi apparatus);GO:0006888(endoplasmic reticulum to Golgi vesicle-mediated transport);GO:0015031(protein transport);GO:0016020(membrane);GO:0016021(integral component of membrane);GO:0016…	04130(SNARE interactions in vesicular transport);04130(SNARE interactions in vesicular transport)	NA	NA	NA	Bet1 golgi vesicular membrane trafficking protein [Source:HGNC Symbol;Acc:HGNC:14562]	nonsense_mediated_decay;processed_transcript;protein_coding	NA	R-HSA-5694423(NSF and SNAPs bind cis-SNARE complex);R-HSA-5694425(NSF ATPase activity dissociates cis-SNARE);R-HSA-5694446(BET1:GOSR2:STX5 bind v-SNARES on tethered vesicle);R-HSA-6807875(ARFGAP, cargo, v-SNAREs and p24 proteins bind nascent COPI complex);R-HSA-6807877(ARFGAPs stimulate ARF GTPase activity);R-HSA-6809003(ERGIC-to-Golgi vesicles bind dynein:dynactin );R-HSA-6809006(Vesicle is teth…	17.8757	17.1756	17.2252	8.52317	7.0134	7.32252	2.2869	1.1934	2.10561e-21	2.3557e-19	up	yes
ENSG00000204175	GPRIN2	9721	ENST00000374314;ENST00000374317	GO:0005515(protein binding);GO:0005886(plasma membrane);GO:0031175(neuron projection development);GO:0031175(neuron projection development)	NA	NA	NA	NA	G protein regulated inducer of neurite outgrowth 2 [Source:HGNC Symbol;Acc:HGNC:23730]	protein_coding	NA	NA	5.18558	5.39837	5.44287	2.63135	2.37013	2.52745	2.1287	1.08997	2.90518e-21	3.22829e-19	up	yes
ENSG00000150756	ATPSCKMT	134145	ENST00000511437;ENST00000504390;ENST00000510047;ENST00000508553;ENST00000510052;ENST00000280330	GO:0005515(protein binding);GO:0005739(mitochondrion);GO:0006479(protein methylation);GO:0008168(methyltransferase activity);GO:0008276(protein methyltransferase activity);GO:0008757(S-adenosylmethionine-dependent methyltransferase activity);GO:0016020(membrane);GO:0016021(integral component of membrane);GO:0016279(protein-lysine N-methyltransferase activity);GO:0016740(transferase activity);GO:0…	NA	NA	NA	NA	ATP synthase c subunit lysine N-methyltransferase [Source:HGNC Symbol;Acc:HGNC:27029]	protein_coding;nonsense_mediated_decay;retained_intron;processed_transcript	NA	NA	2.06457	2.32851	2.7231	6.14082	5.85915	6.1307	0.392494	-1.34926	3.17536e-21	3.51663e-19	down	yes
ENSG00000250091	DNAH10OS	642797	ENST00000514254	NA	NA	NA	NA	NA	dynein axonemal heavy chain 10 opposite strand [Source:HGNC Symbol;Acc:HGNC:37121]	lncRNA	NA	NA	1.00885	1.08462	1.07439	0.261066	0.241708	0.289898	3.99643	1.99871	3.38962e-21	3.74132e-19	up	yes
ENSG00000187193	MT1X	4501	ENST00000394485;ENST00000568370;ENST00000564974;ENST00000562939	GO:0005515(protein binding);GO:0005634(nucleus);GO:0005737(cytoplasm);GO:0006882(cellular zinc ion homeostasis);GO:0008270(zinc ion binding);GO:0010038(response to metal ion);GO:0010273(detoxification of copper ion);GO:0036018(cellular response to erythropoietin);GO:0045926(negative regulation of growth);GO:0046872(metal ion binding);GO:0071248(cellular response to metal ion);GO:0071276(cellular …	04978(Mineral absorption);04978(Mineral absorption)	NA	NA	NA	metallothionein 1X [Source:HGNC Symbol;Acc:HGNC:7405]	protein_coding;retained_intron;nonsense_mediated_decay	NA	R-HSA-5662615(MT1X binds zinc);R-HSA-5662622(MT1X binds cadmium)	19.6178	16.2906	14.5896	6.2758	5.66508	6.07987	2.80221	1.48656	4.06821e-21	4.46038e-19	up	yes
ENSG00000160214	RRP1	8568,23076	ENST00000497547;ENST00000475534;ENST00000473988;ENST00000483896;ENST00000467112;ENST00000471909;ENST00000492638	GO:0003723(RNA binding);GO:0005515(protein binding);GO:0005634(nucleus);GO:0005694(chromosome);GO:0005730(nucleolus);GO:0006364(rRNA processing);GO:0030687(preribosome, large subunit precursor);GO:0030688(preribosome, small subunit precursor);GO:0030688(preribosome, small subunit precursor)	NA	NA	NA	NA	ribosomal RNA processing 1 [Source:HGNC Symbol;Acc:HGNC:18785]	protein_coding;processed_transcript;retained_intron;nonsense_mediated_decay	DOID:0050686(organ_system_cancer);DOID:1192(peripheral_nervous_system_neoplasm);DOID:14566(disease_of_cellular_proliferation);DOID:162(cancer);DOID:2621(autonomic_nervous_system_neoplasm);DOID:3093(nervous_system_cancer);DOID:4(disease);DOID:769(neuroblastoma)	R-HSA-6791228(45S pre-rRNA is nucleolytically processed at site 2 (site 2b) to yield 30S pre-rRNA and 32S pre-rRNA)	8.16333	7.57891	7.12937	17.9462	16.328	15.3317	0.461067	-1.11695	4.25456e-21	4.63381e-19	down	yes
ENSG00000124541	RRP36	88745	ENST00000244496;ENST00000607555;ENST00000607394	GO:0000462(maturation of SSU-rRNA from tricistronic rRNA transcript (SSU-rRNA, 5.8S rRNA, LSU-rRNA));GO:0000469(cleavage involved in rRNA processing);GO:0003723(RNA binding);GO:0005634(nucleus);GO:0005654(nucleoplasm);GO:0005730(nucleolus);GO:0006364(rRNA processing);GO:0030686(90S preribosome);GO:0042254(ribosome biogenesis);GO:0042274(ribosomal small subunit biogenesis);GO:0042274(ribosomal sma…	NA	NA	NA	NA	ribosomal RNA processing 36 [Source:HGNC Symbol;Acc:HGNC:21374]	protein_coding;processed_transcript;nonsense_mediated_decay	NA	R-HSA-6790906(EMG1 of the SSU processome methylates pseudouridine-1248 of 18S rRNA yielding N(1)-methylpseudouridine-1248);R-HSA-6791221(30S pre-rRNA is nucleolytically processed at site 1 to yield 21S pre-rRNA);R-HSA-6791222(21S pre-rRNA is nucleolytically processed at site E (site2a) to yield 18SE pre-rRNA);R-HSA-6791227(47S pre-rRNA is nucleolytically processed at A' (01,A1), site A0, and site…	9.37387	8.55929	8.97868	19.2789	17.5213	18.7903	0.484109	-1.0466	5.47306e-21	5.92171e-19	down	yes
ENSG00000023608	SNAPC1	6617	ENST00000216294	GO:0000995(RNA polymerase III general transcription initiation factor activity);GO:0003677(DNA binding);GO:0005515(protein binding);GO:0005634(nucleus);GO:0005654(nucleoplasm);GO:0005730(nucleolus);GO:0016251(RNA polymerase II general transcription initiation factor activity);GO:0019185(snRNA-activating protein complex);GO:0042795(snRNA transcription by RNA polymerase II);GO:0042796(snRNA transcr…	NA	NA	NA	NA	small nuclear RNA activating complex polypeptide 1 [Source:HGNC Symbol;Acc:HGNC:11134]	protein_coding	NA	R-HSA-112054(RNA Polymerase III Abortive Initiation At Type 3 Open Promoters);R-HSA-112152(RNA Polymerase III Promoter Opening at Type 3 Promoters);R-HSA-112156(RNA Polymerase III Simple Start Sequence Initiation At Type 3 Promoters);R-HSA-6810233(CDK7 phosphorylates serine-5 and serine-7 of heptad repeats in C-terminal domain of RNA polymerase II at snRNA promoter);R-HSA-6810234(General transcri…	11.1078	9.17326	10.3256	3.17403	3.64039	4.33873	2.74421	1.45639	6.23389e-21	6.72279e-19	up	yes
ENSG00000175155	YPEL2	388403	ENST00000312655;ENST00000582813;ENST00000672916	GO:0005515(protein binding);GO:0005634(nucleus);GO:0005730(nucleolus);GO:0046872(metal ion binding);GO:0046872(metal ion binding)	NA	NA	NA	NA	yippee like 2 [Source:HGNC Symbol;Acc:HGNC:18326]	protein_coding;retained_intron	NA	NA	0.832972	0.702162	0.717316	0.182597	0.171588	0.201241	4.05535	2.01983	8.20177e-21	8.78738e-19	up	yes
ENSG00000130766	SESN2	83667	ENST00000253063	GO:0001932(regulation of protein phosphorylation);GO:0005092(GDP-dissociation inhibitor activity);GO:0005515(protein binding);GO:0005634(nucleus);GO:0005737(cytoplasm);GO:0005739(mitochondrion);GO:0005829(cytosol);GO:0006111(regulation of gluconeogenesis);GO:0006635(fatty acid beta-oxidation);GO:0007005(mitochondrion organization);GO:0009749(response to glucose);GO:0016239(positive regulation of …	04115(p53 signaling pathway);04150(mTOR signaling pathway);04211(Longevity regulating pathway)	NA	NA	NA	sestrin 2 [Source:HGNC Symbol;Acc:HGNC:20746]	protein_coding	NA	R-HSA-5629189(TP53 stimulates expression of SESN1,2,3 genes);R-HSA-5631903(SESN1,2,3 bind overoxidized PRDX1);R-HSA-5631941(SESN1,2,3 bind AMPK);R-HSA-9639287(SESN1,2 binds L-leucine and dissociates from GATOR2);R-HSA-9640195(RRAGA,B hydrolyzes GTP);R-HSA-9766645(CUL3:RBX1 ubiquitinates KEAP1);R-HSA-9766656(RBX1:CUL3 dissociates from forming autophagosome);R-HSA-9766677(MAP1LC3B binds KEAP1 and S…	29.1186	20.4148	15.9571	6.19373	6.52674	5.73304	3.54895	1.82739	8.9217e-21	9.52768e-19	up	yes
ENSG00000261824	LINC00662	148189	ENST00000662444;ENST00000668933;ENST00000656647;ENST00000657730;ENST00000654565;ENST00000656170;ENST00000655066;ENST00000668513;ENST00000664444;ENST00000656191;ENST00000658434;ENST00000671152;ENST00000666841;ENST00000561521;ENST00000668068;ENST00000666734;ENST00000690384;ENST00000660418;ENST00000690193;ENST00000667678;ENST00000657659;ENST00000653404;ENST00000663492;ENST00000659734;ENST00000671282…	NA	NA	NA	NA	NA	long intergenic non-protein coding RNA 662 [Source:HGNC Symbol;Acc:HGNC:27122]	lncRNA	NA	NA	0.904076	0.778641	0.829621	0.351939	0.374988	0.373369	2.28333	1.19114	1.0999e-20	1.16327e-18	up	yes
ENSG00000163393	SLC22A15	55356	ENST00000369503;ENST00000369502;ENST00000481127	GO:0003674(molecular_function);GO:0005575(cellular_component);GO:0006811(ion transport);GO:0008150(biological_process);GO:0016020(membrane);GO:0016021(integral component of membrane);GO:0022857(transmembrane transporter activity);GO:0055085(transmembrane transport);GO:0055085(transmembrane transport)	NA	NA	NA	NA	solute carrier family 22 member 15 [Source:HGNC Symbol;Acc:HGNC:20301]	protein_coding;processed_transcript	NA	R-HSA-549297(SLC22A4, 5,15,16 cotransport CAR, Na+ from extracellular region to cytosol)	3.11122	3.32406	3.5552	0.872576	0.904963	1.29239	3.2543	1.70235	1.13765e-20	1.19934e-18	up	yes
ENSG00000117228	GBP1	2633	ENST00000370473;ENST00000681280;ENST00000468959;ENST00000479889;ENST00000459831;ENST00000495131;ENST00000484970;ENST00000493139;ENST00000469194	GO:0000139(Golgi membrane);GO:0000166(nucleotide binding);GO:0002376(immune system process);GO:0003779(actin binding);GO:0003924(GTPase activity);GO:0005515(protein binding);GO:0005525(GTP binding);GO:0005576(extracellular region);GO:0005737(cytoplasm);GO:0005794(Golgi apparatus);GO:0005829(cytosol);GO:0005886(plasma membrane);GO:0012506(vesicle membrane);GO:0015629(actin cytoskeleton);GO:0016020…	04621(NOD-like receptor signaling pathway);04621(NOD-like receptor signaling pathway)	NA	NA	NA	guanylate binding protein 1 [Source:HGNC Symbol;Acc:HGNC:4182]	protein_coding;retained_intron	DOID:0050686(organ_system_cancer);DOID:14566(disease_of_cellular_proliferation);DOID:1612(breast_cancer);DOID:162(cancer);DOID:331(central_nervous_system_disease);DOID:3459(breast_carcinoma);DOID:4(disease);DOID:5093(thoracic_cancer);DOID:7(disease_of_anatomical_entity);DOID:863(nervous_system_disease);DOID:9470(bacterial_meningitis);DOID:9471(meningitis)	R-HSA-1031716(Expression of IFNG-stimulated genes)	1.7177	2.0235	2.19711	4.23742	5.05424	5.47679	0.402094	-1.3144	1.14722e-20	1.20557e-18	down	yes
ENSG00000105856	HBP1	26959	ENST00000498408;ENST00000483809;ENST00000468410;ENST00000463202;ENST00000222574;ENST00000468116;ENST00000607681;ENST00000497535;ENST00000478930;ENST00000485846;ENST00000479011	GO:0000785(chromatin);GO:0000978(RNA polymerase II cis-regulatory region sequence-specific DNA binding);GO:0000981(DNA-binding transcription factor activity, RNA polymerase II-specific);GO:0003677(DNA binding);GO:0003723(RNA binding);GO:0005515(protein binding);GO:0005634(nucleus);GO:0005654(nucleoplasm);GO:0006355(regulation of DNA-templated transcription);GO:0006357(regulation of transcription …	NA	NA	NA	HMG	HMG-box transcription factor 1 [Source:HGNC Symbol;Acc:HGNC:23200]	protein_coding;retained_intron;processed_transcript	DOID:0050686(organ_system_cancer);DOID:10283(prostate_cancer);DOID:14566(disease_of_cellular_proliferation);DOID:162(cancer);DOID:193(reproductive_organ_cancer);DOID:3856(male_reproductive_organ_cancer);DOID:4(disease)	NA	6.83535	6.90791	7.33437	2.68156	3.0571	3.4933	2.28311	1.191	1.3487e-20	1.41278e-18	up	yes
ENSG00000164889	SLC4A2	6522	ENST00000463414;ENST00000461735;ENST00000488420;ENST00000413384;ENST00000494298;ENST00000472204;ENST00000480107;ENST00000392826;ENST00000482950;ENST00000482697;ENST00000460010;ENST00000485713;ENST00000469355;ENST00000490898;ENST00000493040;ENST00000494125;ENST00000677246;ENST00000466368;ENST00000469467	GO:0005452(solute:inorganic anion antiporter activity);GO:0005886(plasma membrane);GO:0005925(focal adhesion);GO:0006811(ion transport);GO:0006820(anion transport);GO:0007283(spermatogenesis);GO:0008509(anion transmembrane transporter activity);GO:0015297(antiporter activity);GO:0015301(obsolete anion:anion antiporter activity);GO:0015698(inorganic anion transport);GO:0015701(bicarbonate transpor…	04970(Salivary secretion);04971(Gastric acid secretion);04972(Pancreatic secretion);04976(Bile secretion);04976(Bile secretion)	NA	NA	NA	solute carrier family 4 member 2 [Source:HGNC Symbol;Acc:HGNC:11028]	protein_coding;retained_intron;processed_transcript;nonsense_mediated_decay	DOID:0050686(organ_system_cancer);DOID:10534(stomach_cancer);DOID:14566(disease_of_cellular_proliferation);DOID:162(cancer);DOID:3119(gastrointestinal_system_cancer);DOID:3571(liver_cancer);DOID:4(disease);DOID:684(hepatocellular_carcinoma);DOID:686(liver_carcinoma)	R-HSA-425482(SLC4A1,2,3 exchanges HCO3- for Cl-)	26.1806	22.3141	19.4529	55.6443	50.8181	49.5979	0.435393	-1.19961	1.4833e-20	1.54884e-18	down	yes
ENSG00000146678	IGFBP1	3484	ENST00000275525;ENST00000457280	GO:0005102(signaling receptor binding);GO:0005515(protein binding);GO:0005520(insulin-like growth factor binding);GO:0005576(extracellular region);GO:0005615(extracellular space);GO:0005788(endoplasmic reticulum lumen);GO:0005794(Golgi apparatus);GO:0007165(signal transduction);GO:0007568(aging);GO:0008286(insulin receptor signaling pathway);GO:0019838(growth factor binding);GO:0030307(positive r…	NA	NA	NA	NA	insulin like growth factor binding protein 1 [Source:HGNC Symbol;Acc:HGNC:5469]	protein_coding	DOID:0014667(disease_of_metabolism);DOID:0050013(carbohydrate_metabolism_disease);DOID:0050117(disease_by_infectious_agent);DOID:0050155(sensory_system_disease);DOID:0050686(organ_system_cancer);DOID:0050687(cell_type_cancer);DOID:0050700(cardiomyopathy);DOID:0050828(artery_disease);DOID:0050851(glomerulosclerosis);DOID:0060036(intrinsic_cardiomyopathy);DOID:0060056(hypersensitivity_reaction_dise…	R-HSA-1791180(Expression of IGFBP1);R-HSA-381487(IGFBP1 binds IGF forming IGF:IGFBP1);R-HSA-8952289(FAM20C phosphorylates FAM20C substrates);R-HSA-9623427(IGFBP1 gene expression is stimulated by FOXO1,FOXO3,FOXO4)	12.2491	11.5898	11.9315	4.81355	4.47562	3.72013	2.74961	1.45923	1.51837e-20	1.58045e-18	up	yes
ENSG00000013375	PGM3	5238	ENST00000698604;ENST00000698524;ENST00000505470;ENST00000698605;ENST00000698621;ENST00000698602;ENST00000650640;ENST00000508748;ENST00000698600;ENST00000698611;ENST00000698617;ENST00000698622;ENST00000698599;ENST00000513973;ENST00000509219;ENST00000507554;ENST00000507404;ENST00000698623;ENST00000698526;ENST00000698609;ENST00000652468;ENST00000698620;ENST00000651698;ENST00000698606;ENST00000510258…	GO:0000287(magnesium ion binding);GO:0003824(catalytic activity);GO:0004610(phosphoacetylglucosamine mutase activity);GO:0004614(phosphoglucomutase activity);GO:0005575(cellular_component);GO:0005829(cytosol);GO:0005975(carbohydrate metabolic process);GO:0006041(glucosamine metabolic process);GO:0006048(UDP-N-acetylglucosamine biosynthetic process);GO:0006487(protein N-linked glycosylation);GO:00…	00520(Amino sugar and nucleotide sugar metabolism);01100(Metabolic pathways);01100(Metabolic pathways)	K01836	EC:5.4.2.3	NA	phosphoglucomutase 3 [Source:HGNC Symbol;Acc:HGNC:8907]	nonsense_mediated_decay;retained_intron;protein_coding	NA	R-HSA-446185(Isomerization of GlcNAc6P to GlcNAc1P)	4.18372	4.92556	5.30531	1.65617	2.14201	2.16275	2.41817	1.27392	1.59997e-20	1.66013e-18	up	yes
ENSG00000115053	NCL	4691,80331	ENST00000453992;ENST00000678246;ENST00000454824;ENST00000679348;ENST00000676514;ENST00000676913;ENST00000676798;ENST00000678828;ENST00000484328;ENST00000677786;ENST00000356936;ENST00000322723;ENST00000436894;ENST00000494618;ENST00000677703;ENST00000678364;ENST00000678849;ENST00000417652;ENST00000678729;ENST00000466274;ENST00000461347	GO:0001525(angiogenesis);GO:0001533(cornified envelope);GO:0003676(nucleic acid binding);GO:0003677(DNA binding);GO:0003723(RNA binding);GO:0005515(protein binding);GO:0005634(nucleus);GO:0005654(nucleoplasm);GO:0005681(spliceosomal complex);GO:0005694(chromosome);GO:0005730(nucleolus);GO:0005737(cytoplasm);GO:0005938(cell cortex);GO:0008022(protein C-terminus binding);GO:0016020(membrane);GO:001…	05130(Pathogenic Escherichia coli infection);05130(Pathogenic Escherichia coli infection)	NA	NA	NA	nucleolin [Source:HGNC Symbol;Acc:HGNC:7667]	protein_coding;retained_intron;nonsense_mediated_decay	DOID:0050117(disease_by_infectious_agent);DOID:0050177(monogenic_disease);DOID:0050686(organ_system_cancer);DOID:0050687(cell_type_cancer);DOID:0050736(autosomal_dominant_disease);DOID:0050739(autosomal_genetic_disease);DOID:0060072(benign_neoplasm);DOID:0060083(immune_system_cancer);DOID:0060084(cell_type_benign_neoplasm);DOID:0060101(benign_glioma);DOID:1240(leukemia);DOID:14566(disease_of_cell…	R-HSA-6791227(47S pre-rRNA is nucleolytically processed at A' (01,A1), site A0, and site 02 (site 6) to yield 45S pre-rRNA)	56.2571	58.9426	70.8147	112.482	130.735	134.47	0.49251	-1.02177	1.62959e-20	1.68555e-18	down	yes
ENSG00000179431	FJX1	24147	ENST00000317811	GO:0005576(extracellular region);GO:0005615(extracellular space);GO:0007267(cell-cell signaling);GO:0010842(retina layer formation)	NA	NA	NA	NA	four-jointed box kinase 1 [Source:HGNC Symbol;Acc:HGNC:17166]	protein_coding	NA	NA	3.99558	4.17076	3.97175	10.1704	9.04386	8.92567	0.431347	-1.21308	1.78927e-20	1.84491e-18	down	yes
ENSG00000112379	ARFGEF3	57221	ENST00000251691	GO:0005085(guanyl-nucleotide exchange factor activity);GO:0005737(cytoplasm);GO:0016020(membrane);GO:0016021(integral component of membrane);GO:0030036(actin cytoskeleton organization);GO:0030133(transport vesicle);GO:0030658(transport vesicle membrane);GO:0031410(cytoplasmic vesicle);GO:0032012(regulation of ARF protein signal transduction);GO:0050790(regulation of catalytic activity)	NA	NA	NA	NA	ARFGEF family member 3 [Source:HGNC Symbol;Acc:HGNC:21213]	protein_coding	NA	NA	1.92485	2.19971	2.41337	0.691973	0.925021	0.880589	2.61771	1.3883	1.86937e-20	1.92148e-18	up	yes
ENSG00000074695	LMAN1	3998	ENST00000251047;ENST00000587918;ENST00000587940;ENST00000587561;ENST00000592562	GO:0000139(Golgi membrane);GO:0005515(protein binding);GO:0005537(mannose binding);GO:0005783(endoplasmic reticulum);GO:0005789(endoplasmic reticulum membrane);GO:0005793(endoplasmic reticulum-Golgi intermediate compartment);GO:0005794(Golgi apparatus);GO:0006457(protein folding);GO:0006888(endoplasmic reticulum to Golgi vesicle-mediated transport);GO:0007029(endoplasmic reticulum organization);G…	04141(Protein processing in endoplasmic reticulum);04141(Protein processing in endoplasmic reticulum)	NA	NA	NA	lectin, mannose binding 1 [Source:HGNC Symbol;Acc:HGNC:6631]	protein_coding;retained_intron;processed_transcript	DOID:0050117(disease_by_infectious_agent);DOID:12365(malaria);DOID:1398(parasitic_infectious_disease);DOID:2043(hepatitis_B);DOID:2237(hepatitis);DOID:2789(parasitic_protozoa_infectious_disease);DOID:3118(hepatobiliary_disease);DOID:409(liver_disease);DOID:4(disease);DOID:77(gastrointestinal_system_disease);DOID:7(disease_of_anatomical_entity);DOID:934(viral_infectious_disease)	R-HSA-203973(Vesicle budding);R-HSA-204008(SEC31:SEC13 and v-SNARE recruitment);R-HSA-5694409(Nucleotide exchange on RAB1);R-HSA-5694417(SEC16 complex binds SAR1B:GTP:SEC23:SEC24);R-HSA-5694418(RAB1:GTP binds USO1 and GORASP1:GOLGA2);R-HSA-5694428(LMAN family proteins bind glycosylated cargo);R-HSA-5694431(Hexameric LMAN1:MCFD2 bind glycosylated Factor V and VIII precursors);R-HSA-5694439(COPII c…	55.2247	61.8648	70.6846	24.5383	28.3342	30.9426	2.24034	1.16372	2.06379e-20	2.10814e-18	up	yes
ENSG00000100413	POLR3H	171568	ENST00000431534;ENST00000337566;ENST00000432789;ENST00000355209;ENST00000396504;ENST00000483837;ENST00000442616;ENST00000420561	GO:0000428(DNA-directed RNA polymerase complex);GO:0002376(immune system process);GO:0003677(DNA binding);GO:0003899(DNA-directed 5'-3' RNA polymerase activity);GO:0005515(protein binding);GO:0005634(nucleus);GO:0005654(nucleoplasm);GO:0005666(RNA polymerase III complex);GO:0005813(centrosome);GO:0005829(cytosol);GO:0006139(nucleobase-containing compound metabolic process);GO:0006351(DNA-template…	03020(RNA polymerase);04623(Cytosolic DNA-sensing pathway);04623(Cytosolic DNA-sensing pathway)	NA	NA	NA	RNA polymerase III subunit H [Source:HGNC Symbol;Acc:HGNC:30349]	nonsense_mediated_decay;protein_coding;retained_intron;processed_transcript	NA	R-HSA-112054(RNA Polymerase III Abortive Initiation At Type 3 Open Promoters);R-HSA-112055(RNA Polymerase III Abortive Initiation At Type 1 Open Promoters);R-HSA-112149(RNA Polymerase III Abortive Initiation At Type 2 Open Promoters);R-HSA-112150(RNA Polymerase III Promoter Opening at Type 2 Promoters);R-HSA-112152(RNA Polymerase III Promoter Opening at Type 3 Promoters);R-HSA-112153(RNA Polymera…	6.25197	5.21732	4.87618	12.9959	12.5659	11.5184	0.440813	-1.18176	2.09176e-20	2.1301e-18	down	yes
ENSG00000235652	EPM2A-DT	100507557	ENST00000658327;ENST00000587426;ENST00000690526;ENST00000663890;ENST00000606388;ENST00000653352;ENST00000630919;ENST00000700853;ENST00000629681;ENST00000626833	NA	NA	NA	NA	NA	EPM2A divergent transcript [Source:HGNC Symbol;Acc:HGNC:48990]	lncRNA	NA	NA	0.398451	0.42334	0.440154	0.0711055	0.0556814	0.0750859	6.25119	2.64413	2.24091e-20	2.27494e-18	up	yes
ENSG00000065923	SLC9A7	84679	ENST00000616978;ENST00000491894;ENST00000464933	GO:0000139(Golgi membrane);GO:0005515(protein binding);GO:0005768(endosome);GO:0005794(Golgi apparatus);GO:0005802(trans-Golgi network);GO:0005886(plasma membrane);GO:0006811(ion transport);GO:0006812(cation transport);GO:0006813(potassium ion transport);GO:0006814(sodium ion transport);GO:0006885(regulation of pH);GO:0010008(endosome membrane);GO:0015297(antiporter activity);GO:0015299(solute:pr…	04260(Cardiac muscle contraction);04260(Cardiac muscle contraction)	NA	NA	NA	solute carrier family 9 member A7 [Source:HGNC Symbol;Acc:HGNC:17123]	protein_coding;processed_transcript	NA	R-HSA-425983(SLC9A6,7 exchange Na+ for H+ across the early endosome membrane);R-HSA-426015(Na+/H+ exchanger transport (at trans-golgi membrane))	2.23901	2.64643	2.5354	0.952181	0.895645	0.692809	2.92086	1.54639	2.68905e-20	2.72149e-18	up	yes
ENSG00000178607	ERN1	2081	ENST00000433197;ENST00000680433;ENST00000606895;ENST00000583077;ENST00000583896;ENST00000579249;ENST00000680493;ENST00000584041	GO:0000166(nucleotide binding);GO:0000287(magnesium ion binding);GO:0001935(endothelial cell proliferation);GO:0003824(catalytic activity);GO:0004519(endonuclease activity);GO:0004521(endoribonuclease activity);GO:0004540(ribonuclease activity);GO:0004672(protein kinase activity);GO:0004674(protein serine/threonine kinase activity);GO:0004712(protein serine/threonine/tyrosine kinase activity);GO:…	04140(Autophagy - animal);04141(Protein processing in endoplasmic reticulum);04210(Apoptosis);04932(Non-alcoholic fatty liver disease);05010(Alzheimer disease);05012(Parkinson disease);05014(Amyotrophic lateral sclerosis);05016(Huntington disease);05017(Spinocerebellar ataxia);05022(Pathways of neurodegeneration - multiple diseases);05022(Pathways of neurodegeneration - multiple diseases)	K08852	EC:2.7.11.1	NA	endoplasmic reticulum to nucleus signaling 1 [Source:HGNC Symbol;Acc:HGNC:3449]	protein_coding;retained_intron	DOID:0050117(disease_by_infectious_agent);DOID:1826(epilepsy_syndrome);DOID:2043(hepatitis_B);DOID:2237(hepatitis);DOID:3118(hepatobiliary_disease);DOID:331(central_nervous_system_disease);DOID:409(liver_disease);DOID:4(disease);DOID:77(gastrointestinal_system_disease);DOID:7(disease_of_anatomical_entity);DOID:863(nervous_system_disease);DOID:934(viral_infectious_disease);DOID:936(brain_disease)	R-HSA-381091(IRE1 dimer autophosphorylates);R-HSA-381109(IRE1 binds IRE1 forming dimer);R-HSA-381116(Phosphorylated IRE1 dimer binds ADP);R-HSA-381217(IRE1:BiP dissociates in response to unfolded protein);R-HSA-425923(IRE1alpha hydrolyzes Xbp1 mRNA and Xbp1 mRNA is spliced)	1.38033	1.25227	1.16492	0.532654	0.514591	0.522459	2.41926	1.27456	3.32329e-20	3.33262e-18	up	yes
ENSG00000163516	ANKZF1	55139	ENST00000465550;ENST00000477479;ENST00000494886;ENST00000464763;ENST00000463792;ENST00000409849;ENST00000436226;ENST00000323348;ENST00000486203;ENST00000467884;ENST00000468387;ENST00000496346;ENST00000460966;ENST00000483188;ENST00000493563;ENST00000447157;ENST00000475202;ENST00000416565;ENST00000474225;ENST00000490526;ENST00000489580;ENST00000491181	GO:0005515(protein binding);GO:0005737(cytoplasm);GO:0016020(membrane);GO:0030433(ubiquitin-dependent ERAD pathway);GO:0046872(metal ion binding);GO:0070301(cellular response to hydrogen peroxide);GO:0070301(cellular response to hydrogen peroxide)	NA	NA	NA	NA	ankyrin repeat and zinc finger peptidyl tRNA hydrolase 1 [Source:HGNC Symbol;Acc:HGNC:25527]	retained_intron;protein_coding	NA	NA	7.30365	8.00628	7.86189	3.41498	3.80468	3.9482	2.07487	1.05302	3.38776e-20	3.38694e-18	up	yes
ENSG00000053372	MRTO4	51154	ENST00000330263;ENST00000479559;ENST00000493700	GO:0000027(ribosomal large subunit assembly);GO:0000956(nuclear-transcribed mRNA catabolic process);GO:0003723(RNA binding);GO:0005515(protein binding);GO:0005634(nucleus);GO:0005730(nucleolus);GO:0005737(cytoplasm);GO:0006364(rRNA processing);GO:0030687(preribosome, large subunit precursor);GO:0042254(ribosome biogenesis);GO:0042273(ribosomal large subunit biogenesis);GO:0042273(ribosomal large …	NA	NA	NA	NA	MRT4 homolog, ribosome maturation factor [Source:HGNC Symbol;Acc:HGNC:18477]	protein_coding;processed_transcript	NA	NA	23.6585	21.1872	21.573	55.6444	47.9776	43.5931	0.451168	-1.14826	3.67213e-20	3.66011e-18	down	yes
ENSG00000172115	CYCS	54205	ENST00000305786;ENST00000409764;ENST00000409409;ENST00000413447	GO:0005515(protein binding);GO:0005634(nucleus);GO:0005739(mitochondrion);GO:0005743(mitochondrial inner membrane);GO:0005758(mitochondrial intermembrane space);GO:0005829(cytosol);GO:0006122(mitochondrial electron transport, ubiquinol to cytochrome c);GO:0006123(mitochondrial electron transport, cytochrome c to oxygen);GO:0006915(apoptotic process);GO:0008635(activation of cysteine-type endopept…	01524(Platinum drug resistance);04115(p53 signaling pathway);04210(Apoptosis);04215(Apoptosis - multiple species);04932(Non-alcoholic fatty liver disease);05010(Alzheimer disease);05012(Parkinson disease);05014(Amyotrophic lateral sclerosis);05016(Huntington disease);05017(Spinocerebellar ataxia);05020(Prion disease);05022(Pathways of neurodegeneration - multiple diseases);05130(Pathogenic Escher…	NA	NA	NA	cytochrome c, somatic [Source:HGNC Symbol;Acc:HGNC:19986]	protein_coding	DOID:0014667(disease_of_metabolism);DOID:0050013(carbohydrate_metabolism_disease);DOID:0060158(acquired_metabolic_disease);DOID:1247(blood_coagulation_disease);DOID:14566(disease_of_cellular_proliferation);DOID:1588(thrombocytopenia);DOID:162(cancer);DOID:2213(hemorrhagic_disease);DOID:2218(blood_platelet_disease);DOID:2914(immune_system_disease);DOID:4194(glucose_metabolism_disease);DOID:4(disea…	R-HSA-114252(Cleavage of Procaspase-3 by the apoptosome);R-HSA-114254(CYCS binds to APAF1);R-HSA-114256(CYCS:APAF1 binds procaspase-9);R-HSA-114259(Cleavage of Procaspase‑9 to caspase‑9);R-HSA-114261(Cleavage of Procaspase-7 by the apoptosome);R-HSA-114284(Release of Cytochrome c from mitochondria);R-HSA-114361(SMAC binds XIAP within apoptosome);R-HSA-114440(Dissociation of DIABLO:XIAP from the a…	16.9413	15.1501	17.01	40.8007	32.9153	33.2664	0.458967	-1.12354	3.93866e-20	3.91391e-18	down	yes
ENSG00000148459	PDSS1	23590	ENST00000376215;ENST00000491711;ENST00000473224;ENST00000470978	GO:0000010(trans-hexaprenyltranstransferase activity);GO:0004659(prenyltransferase activity);GO:0005515(protein binding);GO:0005739(mitochondrion);GO:0005759(mitochondrial matrix);GO:0006629(lipid metabolic process);GO:0006744(ubiquinone biosynthetic process);GO:0008299(isoprenoid biosynthetic process);GO:0016740(transferase activity);GO:0046872(metal ion binding);GO:0046982(protein heterodimeriz…	00900(Terpenoid backbone biosynthesis);00900(Terpenoid backbone biosynthesis)	K12504	EC:2.5.1.91	NA	decaprenyl diphosphate synthase subunit 1 [Source:HGNC Symbol;Acc:HGNC:17759]	protein_coding;nonsense_mediated_decay;processed_transcript	DOID:331(central_nervous_system_disease);DOID:4(disease);DOID:640(encephalomyelitis);DOID:7(disease_of_anatomical_entity);DOID:863(nervous_system_disease)	R-HSA-2162253(FPP and IPPP are combined into all-E-10PrP2 by PDSS1/2 tetramer)	2.82361	2.76934	4.19014	9.56084	9.72957	10.1153	0.332694	-1.58773	4.25657e-20	4.21708e-18	down	yes
ENSG00000166922	SCG5	6447	ENST00000475752;ENST00000498607;ENST00000300175;ENST00000497208;ENST00000498069;ENST00000413748;ENST00000471027;ENST00000494364	GO:0004857(enzyme inhibitor activity);GO:0005515(protein binding);GO:0005525(GTP binding);GO:0005576(extracellular region);GO:0005634(nucleus);GO:0006886(intracellular protein transport);GO:0007218(neuropeptide signaling pathway);GO:0016486(peptide hormone processing);GO:0030141(secretory granule);GO:0030234(enzyme regulator activity);GO:0043086(negative regulation of catalytic activity);GO:00468…	NA	NA	NA	NA	secretogranin V [Source:HGNC Symbol;Acc:HGNC:10816]	retained_intron;protein_coding;processed_transcript	DOID:0014667(disease_of_metabolism);DOID:0050013(carbohydrate_metabolism_disease);DOID:0050687(cell_type_cancer);DOID:0060158(acquired_metabolic_disease);DOID:10603(glucose_intolerance);DOID:14566(disease_of_cellular_proliferation);DOID:162(cancer);DOID:171(neuroectodermal_tumor);DOID:2994(germ_cell_cancer);DOID:3095(germ_cell_and_embryonal_cancer);DOID:374(nutrition_disease);DOID:4194(glucose_me…	NA	4.81303	5.00336	5.51037	10.3908	10.8288	11.334	0.470817	-1.08676	4.38326e-20	4.31659e-18	down	yes
ENSG00000188610	FAM72B	653820	ENST00000369390;ENST00000452190;ENST00000355228;ENST00000616749;ENST00000468129;ENST00000471903	GO:0005515(protein binding);GO:0005737(cytoplasm);GO:0005829(cytosol);GO:0043231(intracellular membrane-bounded organelle);GO:0043231(intracellular membrane-bounded organelle)	NA	NA	NA	NA	family with sequence similarity 72 member B [Source:HGNC Symbol;Acc:HGNC:24805]	protein_coding;processed_transcript	NA	NA	10.9596	13.3445	13.1885	4.27424	5.12231	5.60391	2.49943	1.3216	4.8757e-20	4.78357e-18	up	yes
ENSG00000132535	DLG4	1742,3996	ENST00000302955;ENST00000447163;ENST00000491753;ENST00000486626;ENST00000649514;ENST00000648103;ENST00000399506;ENST00000650120;ENST00000649186;ENST00000650301;ENST00000648263;ENST00000485100;ENST00000648896;ENST00000647975;ENST00000489885	GO:0002091(negative regulation of receptor internalization);GO:0005102(signaling receptor binding);GO:0005109(frizzled binding);GO:0005515(protein binding);GO:0005737(cytoplasm);GO:0005783(endoplasmic reticulum);GO:0005829(cytosol);GO:0005886(plasma membrane);GO:0005911(cell-cell junction);GO:0005912(adherens junction);GO:0007165(signal transduction);GO:0007204(positive regulation of cytosolic ca…	04390(Hippo signaling pathway);04724(Glutamatergic synapse);05016(Huntington disease);05022(Pathways of neurodegeneration - multiple diseases);05030(Cocaine addiction);05030(Cocaine addiction)	NA	NA	NA	discs large MAGUK scaffold protein 4 [Source:HGNC Symbol;Acc:HGNC:2903]	protein_coding;nonsense_mediated_decay;retained_intron	DOID:10652(Alzheimer's_disease);DOID:1289(neurodegenerative_disease);DOID:1307(dementia);DOID:150(disease_of_mental_health);DOID:1561(cognitive_disorder);DOID:2468(psychotic_disorder);DOID:331(central_nervous_system_disease);DOID:4(disease);DOID:5419(schizophrenia);DOID:680(tauopathy);DOID:7(disease_of_anatomical_entity);DOID:863(nervous_system_disease)	R-HSA-376134(NrCAM binds synapse-associated proteins);R-HSA-416320(Trafficking of GluR1-containing AMPA receptors);R-HSA-432162(Unblocking of GRIN1:GRIN2 NMDA receptors);R-HSA-432164(Ca2+ influx into the post-synaptic cell);R-HSA-432172(Glycine and glutamate ligands bind GRIN1:GRIN2 NMDA receptor);R-HSA-438037(Membrane depolarization upon activation of Ca impermeable AMPA receptors);R-HSA-442732(…	2.91739	2.43238	2.23065	0.91537	0.957514	1.01255	2.62714	1.39349	4.88654e-20	4.78357e-18	up	yes
ENSG00000109906	ZBTB16	7704	ENST00000335953;ENST00000683554;ENST00000541602;ENST00000535509;ENST00000683318;ENST00000682278;ENST00000682218	GO:0000122(negative regulation of transcription by RNA polymerase II);GO:0000978(RNA polymerase II cis-regulatory region sequence-specific DNA binding);GO:0001222(transcription corepressor binding);GO:0001227(DNA-binding transcription repressor activity, RNA polymerase II-specific);GO:0001228(DNA-binding transcription activator activity, RNA polymerase II-specific);GO:0001501(skeletal system deve…	05200(Pathways in cancer);05202(Transcriptional misregulation in cancer);05221(Acute myeloid leukemia);05221(Acute myeloid leukemia)	NA	NA	ZBTB	zinc finger and BTB domain containing 16 [Source:HGNC Symbol;Acc:HGNC:12930]	protein_coding;retained_intron;processed_transcript	DOID:0050686(organ_system_cancer);DOID:0060083(immune_system_cancer);DOID:1240(leukemia);DOID:14566(disease_of_cellular_proliferation);DOID:162(cancer);DOID:2531(hematologic_cancer);DOID:4(disease)	R-HSA-8952630(NEDD8:AcM-UBE2M binds CRL3 E3 ubiquitin ligase complex);R-HSA-8952631(AcM-UBE2M transfers NEDD8 to CRL3 E3 ubiquitin ligase complex);R-HSA-8955241(CAND1 binds cytosolic CRL E3 ubiquitin ligases);R-HSA-8955289(COMMDs displace CAND1 from cytosolic CRL E3 ubiquitin ligase complexes);R-HSA-8956040(COP9 signalosome deneddylates cytosolic CRL E3 ubiquitin ligase complexes);R-HSA-983140(Tr…	0.465159	0.513337	0.451478	0.135731	0.10689	0.137134	3.76551	1.91285	5.42624e-20	5.28047e-18	up	yes
ENSG00000259291	ZNF710-AS1	109729181	ENST00000620791;ENST00000558334	NA	NA	NA	NA	NA	ZNF710 antisense RNA 1 [Source:HGNC Symbol;Acc:HGNC:53141]	lncRNA	NA	NA	2.62458	3.23242	2.497	0.783198	0.655013	0.707375	3.89357	1.96109	5.72079e-20	5.55069e-18	up	yes
ENSG00000166579	NDEL1	81565	ENST00000402554;ENST00000334527;ENST00000579880;ENST00000581189;ENST00000582277;ENST00000578172;ENST00000580237;ENST00000583683;ENST00000584866;ENST00000580738;ENST00000582490;ENST00000583066;ENST00000580012;ENST00000582665	GO:0000132(establishment of mitotic spindle orientation);GO:0000226(microtubule cytoskeleton organization);GO:0000775(chromosome, centromeric region);GO:0000776(kinetochore);GO:0001764(neuron migration);GO:0001833(inner cell mass cell proliferation);GO:0005515(protein binding);GO:0005635(nuclear envelope);GO:0005694(chromosome);GO:0005737(cytoplasm);GO:0005813(centrosome);GO:0005815(microtubule o…	NA	NA	NA	NA	nudE neurodevelopment protein 1 like 1 [Source:HGNC Symbol;Acc:HGNC:17620]	protein_coding;processed_transcript;retained_intron;nonsense_mediated_decay	DOID:150(disease_of_mental_health);DOID:1561(cognitive_disorder);DOID:2468(psychotic_disorder);DOID:4(disease);DOID:5419(schizophrenia)	R-HSA-141409(Mad1 binds kinetochore);R-HSA-141422(MAD2 converted to an inhibitory state via interaction with Mad1);R-HSA-141431(MAD2 associates with the Mad1 kinetochore complex);R-HSA-141439(Release of activated MAD2 from kinetochores);R-HSA-1638803(Phosphorylation of cohesin by PLK1 at centromeres);R-HSA-1638821(PP2A-B56 dephosphorylates centromeric cohesin);R-HSA-2467809(ESPL1 (Separase) cleav…	10.2836	11.6977	11.7668	5.16841	5.91538	5.71157	2.00937	1.00674	7.02693e-20	6.79794e-18	up	yes
ENSG00000189306	RRP7A	27341	ENST00000323013;ENST00000416699;ENST00000483303	GO:0000028(ribosomal small subunit assembly);GO:0001825(blastocyst formation);GO:0003676(nucleic acid binding);GO:0003723(RNA binding);GO:0005515(protein binding);GO:0005654(nucleoplasm);GO:0005730(nucleolus);GO:0005737(cytoplasm);GO:0005813(centrosome);GO:0005929(cilium);GO:0006364(rRNA processing);GO:0032545(CURI complex);GO:0034456(UTP-C complex);GO:0042254(ribosome biogenesis);GO:0061523(cili…	03008(Ribosome biogenesis in eukaryotes);03008(Ribosome biogenesis in eukaryotes)	NA	NA	NA	ribosomal RNA processing 7 homolog A [Source:HGNC Symbol;Acc:HGNC:24286]	protein_coding;nonsense_mediated_decay;retained_intron	NA	R-HSA-6790906(EMG1 of the SSU processome methylates pseudouridine-1248 of 18S rRNA yielding N(1)-methylpseudouridine-1248);R-HSA-6791221(30S pre-rRNA is nucleolytically processed at site 1 to yield 21S pre-rRNA);R-HSA-6791222(21S pre-rRNA is nucleolytically processed at site E (site2a) to yield 18SE pre-rRNA);R-HSA-6791227(47S pre-rRNA is nucleolytically processed at A' (01,A1), site A0, and site…	7.51894	7.10397	6.85008	16.0774	14.0395	13.9778	0.486974	-1.03808	7.06108e-20	6.81094e-18	down	yes
ENSG00000137193	PIM1	5292,9361	ENST00000373509;ENST00000468243	GO:0000166(nucleotide binding);GO:0004672(protein kinase activity);GO:0004674(protein serine/threonine kinase activity);GO:0004712(protein serine/threonine/tyrosine kinase activity);GO:0005515(protein binding);GO:0005524(ATP binding);GO:0005634(nucleus);GO:0005654(nucleoplasm);GO:0005730(nucleolus);GO:0005737(cytoplasm);GO:0005829(cytosol);GO:0005886(plasma membrane);GO:0006468(protein phosphoryl…	04630(JAK-STAT signaling pathway);04933(AGE-RAGE signaling pathway in diabetic complications);05200(Pathways in cancer);05206(MicroRNAs in cancer);05221(Acute myeloid leukemia);05221(Acute myeloid leukemia)	K04702	EC:2.7.11.1	NA	Pim-1 proto-oncogene, serine/threonine kinase [Source:HGNC Symbol;Acc:HGNC:8986]	protein_coding;processed_transcript	DOID:0050686(organ_system_cancer);DOID:0050687(cell_type_cancer);DOID:0050828(artery_disease);DOID:0060083(immune_system_cancer);DOID:10763(hypertension);DOID:1240(leukemia);DOID:1287(cardiovascular_system_disease);DOID:14566(disease_of_cellular_proliferation);DOID:162(cancer);DOID:170(endocrine_gland_cancer);DOID:1749(squamous_cell_carcinoma);DOID:178(vascular_disease);DOID:1793(pancreatic_cance…	R-HSA-6790036(Expression of STAT3-upregulated nuclear proteins);R-HSA-9703436(STAT5-dependent PIM1 gene expression downstream of FLT3 ITD and fusion mutants)	15.0876	14.9383	12.761	5.8887	4.86225	6.08468	2.54146	1.34566	7.13761e-20	6.86463e-18	up	yes
ENSG00000074935	TUBE1	51175	ENST00000604689;ENST00000604743;ENST00000368657;ENST00000605457;ENST00000368662;ENST00000603621;ENST00000603651;ENST00000604967;ENST00000604814;ENST00000441191;ENST00000603722	GO:0000166(nucleotide binding);GO:0000226(microtubule cytoskeleton organization);GO:0000242(pericentriolar material);GO:0000278(mitotic cell cycle);GO:0005200(structural constituent of cytoskeleton);GO:0005525(GTP binding);GO:0005737(cytoplasm);GO:0005815(microtubule organizing center);GO:0005856(cytoskeleton);GO:0005874(microtubule);GO:0007017(microtubule-based process);GO:0007098(centrosome cyc…	NA	NA	NA	NA	tubulin epsilon 1 [Source:HGNC Symbol;Acc:HGNC:20775]	retained_intron;nonsense_mediated_decay;protein_coding;processed_transcript	NA	NA	2.628	2.33468	2.57626	1.04225	1.05242	0.964819	2.46412	1.30107	7.55608e-20	7.24591e-18	up	yes
ENSG00000134107	BHLHE40	8553	ENST00000256495;ENST00000467610;ENST00000460806	GO:0000122(negative regulation of transcription by RNA polymerase II);GO:0000785(chromatin);GO:0000978(RNA polymerase II cis-regulatory region sequence-specific DNA binding);GO:0000981(DNA-binding transcription factor activity, RNA polymerase II-specific);GO:0001227(DNA-binding transcription repressor activity, RNA polymerase II-specific);GO:0003677(DNA binding);GO:0003700(DNA-binding transcripti…	04710(Circadian rhythm);04710(Circadian rhythm)	NA	NA	bHLH	basic helix-loop-helix family member e40 [Source:HGNC Symbol;Acc:HGNC:1046]	protein_coding;retained_intron	DOID:0050615(respiratory_system_cancer);DOID:0050686(organ_system_cancer);DOID:1324(lung_cancer);DOID:14566(disease_of_cellular_proliferation);DOID:150(disease_of_mental_health);DOID:1561(cognitive_disorder);DOID:162(cancer);DOID:3312(bipolar_disorder);DOID:3324(mood_disorder);DOID:3905(lung_carcinoma);DOID:3908(non_small_cell_lung_carcinoma);DOID:3910(lung_adenocarcinoma);DOID:4(disease)	R-HSA-879798(Expression of DEC1 (BHLHE40, BHLHB2))	59.4178	56.1574	50.5164	26.0879	27.4182	28.8015	2.01794	1.01288	7.98893e-20	7.63872e-18	up	yes
ENSG00000154319	FAM167A	83648	ENST00000284486;ENST00000534308;ENST00000531804;ENST00000527445;ENST00000648766;ENST00000528897	GO:0005515(protein binding);GO:0005515(protein binding)	NA	NA	NA	NA	family with sequence similarity 167 member A [Source:HGNC Symbol;Acc:HGNC:15549]	protein_coding;processed_transcript	NA	NA	6.31682	7.30205	6.75155	3.12786	3.0979	2.86428	2.24096	1.16412	8.54174e-20	8.14362e-18	up	yes
ENSG00000145220	LYAR	55646	ENST00000343470;ENST00000502917;ENST00000452476;ENST00000513174	GO:0000122(negative regulation of transcription by RNA polymerase II);GO:0001750(photoreceptor outer segment);GO:0002376(immune system process);GO:0003677(DNA binding);GO:0003723(RNA binding);GO:0005515(protein binding);GO:0005634(nucleus);GO:0005654(nucleoplasm);GO:0005730(nucleolus);GO:0005737(cytoplasm);GO:0006364(rRNA processing);GO:0042802(identical protein binding);GO:0042995(cell projectio…	NA	NA	NA	Others	Ly1 antibody reactive [Source:HGNC Symbol;Acc:HGNC:26021]	protein_coding;retained_intron	NA	NA	10.5654	11.7791	13.3728	22.7273	26.8629	28.1738	0.459303	-1.12248	9.09265e-20	8.64379e-18	down	yes
ENSG00000052802	MSMO1	6307	ENST00000261507;ENST00000504317;ENST00000505270;ENST00000507013;ENST00000393766	GO:0000254(C-4 methylsterol oxidase activity);GO:0005506(iron ion binding);GO:0005515(protein binding);GO:0005783(endoplasmic reticulum);GO:0005789(endoplasmic reticulum membrane);GO:0005886(plasma membrane);GO:0006629(lipid metabolic process);GO:0006631(fatty acid metabolic process);GO:0006694(steroid biosynthetic process);GO:0006695(cholesterol biosynthetic process);GO:0008202(steroid metabolic…	00100(Steroid biosynthesis);01100(Metabolic pathways);01100(Metabolic pathways)	K07750	EC:1.14.18.9	NA	methylsterol monooxygenase 1 [Source:HGNC Symbol;Acc:HGNC:10545]	protein_coding	DOID:0080015(physical_disorder);DOID:10907(microcephaly);DOID:2490(congenital_nervous_system_abnormality);DOID:4(disease)	R-HSA-194641(4,4-dimethylcholesta-8(9),24-dien-3beta-ol is oxidized to 4-methyl,4-carboxycholesta-8(9),24-dien-3beta-ol);R-HSA-194669(4-methylcholesta-8(9),24-dien-3beta-ol is oxidized to 4-carboxycholesta-8(9),24-dien-3beta-ol)	70.287	74.3753	80.2101	35.1845	28.2467	35.6737	2.26904	1.18208	9.14862e-20	8.67194e-18	up	yes
ENSG00000114423	CBLB	868	ENST00000394030;ENST00000476370;ENST00000643322;ENST00000447441;ENST00000407712;ENST00000646499;ENST00000643403;ENST00000642907;ENST00000405772;ENST00000438603;ENST00000642241;ENST00000403724;ENST00000645759	GO:0001784(phosphotyrosine residue binding);GO:0002669(positive regulation of T cell anergy);GO:0002870(T cell anergy);GO:0004842(ubiquitin-protein transferase activity);GO:0005509(calcium ion binding);GO:0005515(protein binding);GO:0005654(nucleoplasm);GO:0005737(cytoplasm);GO:0005829(cytosol);GO:0005886(plasma membrane);GO:0006607(NLS-bearing protein import into nucleus);GO:0006955(immune respo…	04012(ErbB signaling pathway);04120(Ubiquitin mediated proteolysis);04144(Endocytosis);04625(C-type lectin receptor signaling pathway);04660(T cell receptor signaling pathway);04910(Insulin signaling pathway);05162(Measles);05162(Measles)	K22517	EC:2.3.2.27	NA	Cbl proto-oncogene B [Source:HGNC Symbol;Acc:HGNC:1542]	protein_coding;retained_intron;nonsense_mediated_decay;processed_transcript	DOID:0014667(disease_of_metabolism);DOID:0050013(carbohydrate_metabolism_disease);DOID:0050117(disease_by_infectious_agent);DOID:0050338(primary_bacterial_infectious_disease);DOID:0050686(organ_system_cancer);DOID:0060056(hypersensitivity_reaction_disease);DOID:0060083(immune_system_cancer);DOID:0060158(acquired_metabolic_disease);DOID:0080000(muscular_disease);DOID:1024(leprosy);DOID:104(bacteri…	R-HSA-983140(Transfer of Ub from E2 to substrate and release of E2);R-HSA-983147(Release of E3 from polyubiquitinated substrate);R-HSA-983156(Polyubiquitination of substrate);R-HSA-983157(Interaction of E3 with substrate and E2-Ub complex)	1.35341	1.58253	1.64461	0.511845	0.536225	0.64429	2.7066	1.43648	9.2253e-20	8.7195e-18	up	yes
ENSG00000102316	MAGED2	10916	ENST00000396224;ENST00000487463;ENST00000487482;ENST00000347546;ENST00000375068;ENST00000375053;ENST00000375058;ENST00000485483;ENST00000218439;ENST00000463787;ENST00000497484	GO:0000122(negative regulation of transcription by RNA polymerase II);GO:0005515(protein binding);GO:0005576(extracellular region);GO:0005634(nucleus);GO:0005654(nucleoplasm);GO:0005730(nucleolus);GO:0005829(cytosol);GO:0007565(female pregnancy);GO:0016020(membrane);GO:0031093(platelet alpha granule lumen);GO:0070294(renal sodium ion absorption);GO:0070294(renal sodium ion absorption)	NA	NA	NA	NA	MAGE family member D2 [Source:HGNC Symbol;Acc:HGNC:16353]	protein_coding;processed_transcript	NA	R-HSA-481007(Exocytosis of platelet alpha granule contents)	76.796	75.9848	65.4065	35.6786	30.7319	31.6851	2.22423	1.15331	1.06316e-19	1.00199e-17	up	yes
ENSG00000115902	SLC1A4	6509	ENST00000234256;ENST00000480594;ENST00000531327;ENST00000493121	GO:0005254(chloride channel activity);GO:0005813(centrosome);GO:0005882(intermediate filament);GO:0005886(plasma membrane);GO:0005887(integral component of plasma membrane);GO:0006865(amino acid transport);GO:0006868(glutamine transport);GO:0008514(organic anion transmembrane transporter activity);GO:0009986(cell surface);GO:0015171(amino acid transmembrane transporter activity);GO:0015175(neutra…	NA	NA	NA	NA	solute carrier family 1 member 4 [Source:HGNC Symbol;Acc:HGNC:10942]	protein_coding;retained_intron;processed_transcript	DOID:150(disease_of_mental_health);DOID:1561(cognitive_disorder);DOID:2468(psychotic_disorder);DOID:4(disease);DOID:5419(schizophrenia)	R-HSA-352347(SLC1A4-mediated exchange of extracellular serine for cytosolic alanine, threonine, or cysteine);R-HSA-352354(SLC1A4-mediated exchange of extracellular cysteine for cytosolic alanine, serine, or threonine);R-HSA-352364(SLC1A4-mediated exchange of extracellular alanine for cytosolic serine, threonine, or cysteine);R-HSA-352371(SLC1A4-mediated exchange of extracellular threonine for cyt…	20.6512	20.2884	17.2412	9.05899	9.45734	9.41186	2.08323	1.05882	1.22672e-19	1.14955e-17	up	yes
ENSG00000185298	CCDC137	339230	ENST00000574107;ENST00000575223;ENST00000571916;ENST00000329214;ENST00000572531;ENST00000574200	GO:0001650(fibrillar center);GO:0003723(RNA binding);GO:0005515(protein binding);GO:0005634(nucleus);GO:0005694(chromosome);GO:0005730(nucleolus);GO:0005730(nucleolus)	NA	NA	NA	NA	coiled-coil domain containing 137 [Source:HGNC Symbol;Acc:HGNC:33451]	protein_coding;nonsense_mediated_decay;retained_intron	NA	NA	11.8273	11.1143	10.4699	26.6299	24.3068	21.8305	0.459157	-1.12294	1.49303e-19	1.39118e-17	down	yes
ENSG00000183684	ALYREF	10189	ENST00000505490;ENST00000511412;ENST00000504015;ENST00000512673	GO:0003676(nucleic acid binding);GO:0003723(RNA binding);GO:0016607(nuclear speck);GO:0016607(nuclear speck)	03013(RNA transport);03015(mRNA surveillance pathway);03040(Spliceosome);05014(Amyotrophic lateral sclerosis);05168(Herpes simplex virus 1 infection);05168(Herpes simplex virus 1 infection)	NA	NA	NA	Aly/REF export factor [Source:HGNC Symbol;Acc:HGNC:19071]	protein_coding;retained_intron;processed_transcript	NA	R-HSA-111439(Docking of Mature Histone mRNA complex:TAP at the NPC);R-HSA-156661(Formation of Exon Junction Complex);R-HSA-158441(Transport of the Mature intronless transcript derived mRNA:TAP:Aly/Ref Complex through the NPC);R-HSA-158447(Release of the Mature intronless derived mRNA, TAP, and Aly/Ref from the NPC);R-HSA-158481(Transport of the Mature Intronless Transcript Derived Histone mRNA:TA…	39.9616	36.9096	36.5585	92.6344	75.6621	76.0149	0.464283	-1.10692	1.50725e-19	1.40046e-17	down	yes
ENSG00000137171	KLC4	89953	ENST00000479388;ENST00000259708;ENST00000472172;ENST00000481888;ENST00000468114;ENST00000467906;ENST00000458460;ENST00000453940;ENST00000481499;ENST00000394056;ENST00000463168;ENST00000463063;ENST00000486439;ENST00000469987;ENST00000479632;ENST00000347162	GO:0005515(protein binding);GO:0005737(cytoplasm);GO:0005856(cytoskeleton);GO:0005871(kinesin complex);GO:0005874(microtubule);GO:0007018(microtubule-based movement);GO:0019894(kinesin binding);GO:0043227(membrane-bounded organelle);GO:0043227(membrane-bounded organelle)	05010(Alzheimer disease);05012(Parkinson disease);05014(Amyotrophic lateral sclerosis);05016(Huntington disease);05020(Prion disease);05022(Pathways of neurodegeneration - multiple diseases);05132(Salmonella infection);05132(Salmonella infection)	NA	NA	NA	kinesin light chain 4 [Source:HGNC Symbol;Acc:HGNC:21624]	protein_coding;retained_intron;nonsense_mediated_decay	NA	R-HSA-2213248(Transport of antigen loaded MHC II molecules to surface);R-HSA-5672083(KTN1 binds Kinesin-1);R-HSA-6811423(Retrograde vesicle is tethered at the ER by the NRZ complex and t-SNAREs);R-HSA-6811426(Retrograde COPI vesicles bind kinesin and microtubules);R-HSA-983194(Kinesin-1 is a heterotetramer);R-HSA-983259(Kinesins move along microtubules consuming ATP);R-HSA-983266(Kinesins bind mi…	4.06385	3.79889	3.03341	1.32882	0.980291	1.06947	3.22506	1.68933	1.54169e-19	1.42843e-17	up	yes
ENSG00000287737	ENSG00000287737		ENST00000667248;ENST00000671452;ENST00000659963;ENST00000702173;ENST00000688894;ENST00000700920;ENST00000661217	NA	NA	NA	NA	NA	novel transcript	lncRNA	NA	NA	0.864253	0.93589	1.31311	0.137771	0.189343	0.188385	6.0393	2.59438	2.00773e-19	1.84981e-17	up	yes
ENSG00000107821	KAZALD1	81621	ENST00000370200;ENST00000465807;ENST00000477979;ENST00000477267;ENST00000470106;ENST00000608812	GO:0001503(ossification);GO:0001558(regulation of cell growth);GO:0005515(protein binding);GO:0005520(insulin-like growth factor binding);GO:0005576(extracellular region);GO:0005614(interstitial matrix);GO:0009966(regulation of signal transduction);GO:0030154(cell differentiation);GO:0030198(extracellular matrix organization);GO:0031012(extracellular matrix);GO:0031012(extracellular matrix)	NA	NA	NA	NA	Kazal type serine peptidase inhibitor domain 1 [Source:HGNC Symbol;Acc:HGNC:25460]	protein_coding;processed_transcript	NA	NA	4.16701	3.5029	2.72106	1.04503	0.962793	0.939811	3.52519	1.8177	2.15931e-19	1.98391e-17	up	yes
ENSG00000140538	NTRK3	4916	ENST00000558676;ENST00000542733;ENST00000558576;ENST00000317501;ENST00000559680;ENST00000557856;ENST00000558306;ENST00000394480;ENST00000560739;ENST00000629765	GO:0000166(nucleotide binding);GO:0001764(neuron migration);GO:0001933(negative regulation of protein phosphorylation);GO:0001934(positive regulation of protein phosphorylation);GO:0002039(p53 binding);GO:0004672(protein kinase activity);GO:0004712(protein serine/threonine/tyrosine kinase activity);GO:0004713(protein tyrosine kinase activity);GO:0004714(transmembrane receptor protein tyrosine kin…	04020(Calcium signaling pathway);04722(Neurotrophin signaling pathway);05230(Central carbon metabolism in cancer);05230(Central carbon metabolism in cancer)	K05101	EC:2.7.10.1	NA	neurotrophic receptor tyrosine kinase 3 [Source:HGNC Symbol;Acc:HGNC:8033]	protein_coding;processed_transcript;nonsense_mediated_decay	DOID:0050686(organ_system_cancer);DOID:0050687(cell_type_cancer);DOID:0060100(musculoskeletal_system_cancer);DOID:10933(obsessive_compulsive_disorder);DOID:114(heart_disease);DOID:1287(cardiovascular_system_disease);DOID:14566(disease_of_cellular_proliferation);DOID:150(disease_of_mental_health);DOID:1561(cognitive_disorder);DOID:1612(breast_cancer);DOID:162(cancer);DOID:1682(congenital_heart_dis…	R-HSA-6798257(PTPRS binds NTRK3);R-HSA-9034016(NTF3 binds NTRK3);R-HSA-9034714(NTRK3 dimers trans-autophosphorylate);R-HSA-9034796(Activated NTRK3 binds PLCG1);R-HSA-9034814(NTRK3 phosphorylates PLCG1);R-HSA-9034855(Activated PCLG1 dissociates from NTRK3);R-HSA-9034862(Activated NTRK3 binds SHC1);R-HSA-9034875(NTRK3 phosphorylates SHC1);R-HSA-9036949(NTRK3 binds GRB2:SOS1 through SHC1);R-HSA-9036…	0.330277	0.381784	0.407476	0.798335	0.83354	0.908053	0.440775	-1.18189	2.19851e-19	2.0087e-17	down	yes
ENSG00000105821	DNAJC2	27000	ENST00000379263;ENST00000379257;ENST00000483637;ENST00000475090;ENST00000492497;ENST00000412522;ENST00000464253;ENST00000426036;ENST00000454277;ENST00000475065	GO:0001671(ATPase activator activity);GO:0003682(chromatin binding);GO:0003723(RNA binding);GO:0005515(protein binding);GO:0005634(nucleus);GO:0005654(nucleoplasm);GO:0005730(nucleolus);GO:0005737(cytoplasm);GO:0005829(cytosol);GO:0006260(DNA replication);GO:0006325(chromatin organization);GO:0006450(regulation of translational fidelity);GO:0030544(Hsp70 protein binding);GO:0031965(nuclear membra…	NA	NA	NA	MYB	DnaJ heat shock protein family (Hsp40) member C2 [Source:HGNC Symbol;Acc:HGNC:13192]	protein_coding;nonsense_mediated_decay;retained_intron	NA	R-HSA-5251955(HSP40s activate intrinsic ATPase activity of HSP70s in the nucleoplasm);R-HSA-5251959(HSP40s activate intrinsic ATPase activity of HSP70s in the cytosol)	3.22238	3.36156	3.99927	6.74748	7.93277	7.37792	0.479786	-1.05954	2.66145e-19	2.41824e-17	down	yes
ENSG00000173230	GOLGB1	2804	ENST00000472475;ENST00000694982;ENST00000494517;ENST00000695017;ENST00000694979;ENST00000695004;ENST00000482512;ENST00000695022;ENST00000695014;ENST00000695010;ENST00000694958;ENST00000695120;ENST00000695040;ENST00000695005;ENST00000694960;ENST00000695108;ENST00000695036;ENST00000695008;ENST00000695009;ENST00000695019;ENST00000472829;ENST00000695006;ENST00000695011;ENST00000695041;ENST00000393667…	GO:0000139(Golgi membrane);GO:0003723(RNA binding);GO:0005515(protein binding);GO:0005793(endoplasmic reticulum-Golgi intermediate compartment);GO:0005794(Golgi apparatus);GO:0005795(Golgi stack);GO:0005801(cis-Golgi network);GO:0005829(cytosol);GO:0006355(regulation of DNA-templated transcription);GO:0007030(Golgi organization);GO:0016020(membrane);GO:0016021(integral component of membrane);GO:0…	NA	NA	NA	NA	golgin B1 [Source:HGNC Symbol;Acc:HGNC:4429]	protein_coding;nonsense_mediated_decay;retained_intron;processed_transcript	NA	R-HSA-6809006(Vesicle is tethered through binding GOLGA2:GORASP1, GOLGB1 and the COG complex);R-HSA-6809010(COPI vesicle uncoating);R-HSA-6809011(cis-Golgi t-SNAREs bind YKT6 on tethered vesicle);R-HSA-8874979(ACBD3 binds GOLGB1);R-HSA-9703430(FLT3 fusions:GRB2 bind SOS1);R-HSA-9703432(p-STAT5 dissociates from FLT3 fusion proteinsp-);R-HSA-9703433(Ligand-independent dimerization of FLT3 fusion pr…	3.51264	3.72122	4.35113	1.26204	1.7487	1.74503	2.43599	1.28451	2.72003e-19	2.46466e-17	up	yes
ENSG00000187522	HSPA14	51182	ENST00000378372;ENST00000441647;ENST00000470430	GO:0000166(nucleotide binding);GO:0005515(protein binding);GO:0005524(ATP binding);GO:0005634(nucleus);GO:0005737(cytoplasm);GO:0005829(cytosol);GO:0005840(ribosome);GO:0005886(plasma membrane);GO:0006457(protein folding);GO:0016020(membrane);GO:0016192(vesicle-mediated transport);GO:0016887(ATP hydrolysis activity);GO:0031072(heat shock protein binding);GO:0034620(cellular response to unfolded p…	NA	NA	NA	NA	heat shock protein family A (Hsp70) member 14 [Source:HGNC Symbol;Acc:HGNC:29526]	protein_coding;processed_transcript	NA	R-HSA-5251942(Hikeshi binds HSP70s:ATP);R-HSA-5251955(HSP40s activate intrinsic ATPase activity of HSP70s in the nucleoplasm);R-HSA-5251959(HSP40s activate intrinsic ATPase activity of HSP70s in the cytosol);R-HSA-5252041(NPC transports Hikeshi:HSP70s:ATP from cytosol to nucleoplasm);R-HSA-5252079(HSP110s exchange ATP for ADP on HSP70s:ADP)	5.75138	5.08933	6.19438	12.1462	11.9893	11.7094	0.475244	-1.07326	2.75895e-19	2.49306e-17	down	yes
ENSG00000184381	PLA2G6	8398	ENST00000402064;ENST00000332509;ENST00000452794;ENST00000454670;ENST00000496409;ENST00000664587;ENST00000655142;ENST00000490473;ENST00000491986;ENST00000660610;ENST00000668499;ENST00000663895;ENST00000463287;ENST00000436218;ENST00000665987;ENST00000452972;ENST00000448094;ENST00000430886;ENST00000668208;ENST00000480154;ENST00000455341;ENST00000498338	GO:0001934(positive regulation of protein phosphorylation);GO:0003824(catalytic activity);GO:0003847(1-alkyl-2-acetylglycerophosphocholine esterase activity);GO:0004622(lysophospholipase activity);GO:0004623(phospholipase A2 activity);GO:0005515(protein binding);GO:0005516(calmodulin binding);GO:0005615(extracellular space);GO:0005737(cytoplasm);GO:0005739(mitochondrion);GO:0005829(cytosol);GO:00…	00564(Glycerophospholipid metabolism);00565(Ether lipid metabolism);00590(Arachidonic acid metabolism);00591(Linoleic acid metabolism);00592(alpha-Linolenic acid metabolism);01100(Metabolic pathways);04014(Ras signaling pathway);04270(Vascular smooth muscle contraction);04666(Fc gamma R-mediated phagocytosis);04750(Inflammatory mediator regulation of TRP channels);04750(Inflammatory mediator regu…	K16343	EC:3.1.1.4	NA	phospholipase A2 group VI [Source:HGNC Symbol;Acc:HGNC:9039]	protein_coding;retained_intron;nonsense_mediated_decay;processed_transcript	DOID:0014667(disease_of_metabolism);DOID:0050013(carbohydrate_metabolism_disease);DOID:0050828(artery_disease);DOID:0060158(acquired_metabolic_disease);DOID:1287(cardiovascular_system_disease);DOID:1289(neurodegenerative_disease);DOID:1307(dementia);DOID:14330(Parkinson's_disease);DOID:1443(cerebral_degeneration);DOID:150(disease_of_mental_health);DOID:1561(cognitive_disorder);DOID:178(vascular_d…	R-HSA-1482778(CL is hydrolyzed to MLCL by PLA2G6 (IM));R-HSA-1482856(PC is hydrolyzed to 1-acyl LPC by PLA2[5]);R-HSA-1482884(PE is hydrolyzed to 1-acyl LPE by PLA2[2]);R-HSA-2029475(Production of AA by iPLA2 upon FCGR activation);R-HSA-8848484(PLA2s hydrolyze phospholipids at the Golgi membrane)	1.11609	1.10463	1.01908	0.321315	0.384164	0.340948	3.09605	1.63043	3.23024e-19	2.90298e-17	up	yes
ENSG00000130363	RSPH3	83861	ENST00000367069	GO:0005737(cytoplasm);GO:0005856(cytoskeleton);GO:0042995(cell projection)	NA	NA	NA	NA	radial spoke head 3 [Source:HGNC Symbol;Acc:HGNC:21054]	protein_coding	NA	NA	2.40592	2.77827	2.73018	0.920033	0.93702	1.13981	2.64089	1.40102	3.58149e-19	3.20115e-17	up	yes
ENSG00000151062	CACNA2D4	93589	ENST00000280663;ENST00000585732;ENST00000589502;ENST00000536818;ENST00000540728;ENST00000585385;ENST00000541444;ENST00000538027;ENST00000537784;ENST00000538450;ENST00000542340;ENST00000588896;ENST00000541331;ENST00000585708;ENST00000543405;ENST00000536846;ENST00000541616;ENST00000382722;ENST00000545595;ENST00000586184	GO:0005244(voltage-gated ion channel activity);GO:0005245(voltage-gated calcium channel activity);GO:0005262(calcium channel activity);GO:0005891(voltage-gated calcium channel complex);GO:0006811(ion transport);GO:0006816(calcium ion transport);GO:0016020(membrane);GO:0016021(integral component of membrane);GO:0034765(regulation of ion transmembrane transport);GO:0046872(metal ion binding);GO:005…	04010(MAPK signaling pathway);04260(Cardiac muscle contraction);04261(Adrenergic signaling in cardiomyocytes);04921(Oxytocin signaling pathway);05410(Hypertrophic cardiomyopathy);05412(Arrhythmogenic right ventricular cardiomyopathy);05414(Dilated cardiomyopathy);05414(Dilated cardiomyopathy)	NA	NA	NA	calcium voltage-gated channel auxiliary subunit alpha2delta 4 [Source:HGNC Symbol;Acc:HGNC:20202]	retained_intron;protein_coding;nonsense_mediated_decay	NA	NA	6.41317	6.03007	5.33519	2.73268	2.58507	2.45494	2.2873	1.19364	3.77931e-19	3.36881e-17	up	yes
ENSG00000050820	BCAR1	9564	ENST00000569340;ENST00000162330;ENST00000563038;ENST00000535626;ENST00000561970;ENST00000393422;ENST00000562556;ENST00000566982;ENST00000538440;ENST00000546196;ENST00000569006;ENST00000564170;ENST00000418647;ENST00000393420;ENST00000542031;ENST00000563323;ENST00000420641;ENST00000564028;ENST00000566465	GO:0001558(regulation of cell growth);GO:0001726(ruffle);GO:0005515(protein binding);GO:0005737(cytoplasm);GO:0005829(cytosol);GO:0005886(plasma membrane);GO:0005925(focal adhesion);GO:0007015(actin filament organization);GO:0007155(cell adhesion);GO:0007165(signal transduction);GO:0007169(transmembrane receptor protein tyrosine kinase signaling pathway);GO:0007173(epidermal growth factor recepto…	04015(Rap1 signaling pathway);04062(Chemokine signaling pathway);04510(Focal adhesion);04670(Leukocyte transendothelial migration);04810(Regulation of actin cytoskeleton);04935(Growth hormone synthesis, secretion and action);05100(Bacterial invasion of epithelial cells);05131(Shigellosis);05135(Yersinia infection);05163(Human cytomegalovirus infection);05163(Human cytomegalovirus infection)	NA	NA	NA	BCAR1 scaffold protein, Cas family member [Source:HGNC Symbol;Acc:HGNC:971]	protein_coding;retained_intron;nonsense_mediated_decay;processed_transcript	NA	R-HSA-372693(Phosphorylation of BCAR1 by SRC-PTK2 complex);R-HSA-372697(Crk binding to p130cas);R-HSA-372705(Recruitment of BCAR1 to PTK2 complex);R-HSA-382052(p130Cas and C3G bind PDGFR bound Crk);R-HSA-5218811(DOCK180:ELMO binds CRK);R-HSA-5218822(CRK binds BCAR1 and or PXN);R-HSA-5218828(PTK2/SRC-1 phosphorylates BCAR1);R-HSA-5218839(DOCK180:ELMO exchanges GTP for GDP, activating RAC1);R-HSA-5…	7.15439	6.73661	5.65186	18.7166	18.5355	13.3031	0.386565	-1.37122	4.14191e-19	3.66225e-17	down	yes
ENSG00000173638	SLC19A1	6573	ENST00000311124;ENST00000380010;ENST00000485649;ENST00000427839;ENST00000468508;ENST00000486303;ENST00000567670;ENST00000417954;ENST00000460174;ENST00000461785	GO:0005515(protein binding);GO:0005542(folic acid binding);GO:0005886(plasma membrane);GO:0005887(integral component of plasma membrane);GO:0006855(xenobiotic transmembrane transport);GO:0007565(female pregnancy);GO:0008514(organic anion transmembrane transporter activity);GO:0008517(folic acid transmembrane transporter activity);GO:0008518(folate:anion antiporter activity);GO:0015297(antiporter …	01523(Antifolate resistance);04977(Vitamin digestion and absorption);04977(Vitamin digestion and absorption)	NA	NA	NA	solute carrier family 19 member 1 [Source:HGNC Symbol;Acc:HGNC:10937]	protein_coding;processed_transcript	DOID:0050155(sensory_system_disease);DOID:0050615(respiratory_system_cancer);DOID:0050686(organ_system_cancer);DOID:0060037(developmental_disorder_of_mental_health);DOID:0060040(pervasive_developmental_disorder);DOID:0060041(autism_spectrum_disorder);DOID:0060083(immune_system_cancer);DOID:0060100(musculoskeletal_system_cancer);DOID:0060116(sensory_system_cancer);DOID:0080001(bone_disease);DOID:0…	R-HSA-200652(SLC19A1 transports 5-methyl-THF from extracellular region to cytosol)	2.17703	1.97612	1.67925	6.74626	6.06351	4.31158	0.340651	-1.55363	4.78363e-19	4.20704e-17	down	yes
ENSG00000250786	SNHG18	100505806	ENST00000702096;ENST00000508179;ENST00000509788;ENST00000655411	NA	NA	NA	NA	NA	small nucleolar RNA host gene 18 [Source:HGNC Symbol;Acc:HGNC:49007]	lncRNA	NA	NA	31.0278	31.9231	28.3273	14.3064	13.4911	11.331	2.33278	1.22205	5.59407e-19	4.90667e-17	up	yes
ENSG00000068912	ERLEC1	27248	ENST00000688147;ENST00000690836;ENST00000692745;ENST00000691939;ENST00000689100;ENST00000691171;ENST00000687552;ENST00000692516;ENST00000690769;ENST00000690020;ENST00000688274;ENST00000689291;ENST00000689230;ENST00000688464;ENST00000689943;ENST00000684835;ENST00000691065;ENST00000692665;ENST00000687712;ENST00000688096;ENST00000685508;ENST00000185150;ENST00000687536;ENST00000691217;ENST00000689887…	GO:0005515(protein binding);GO:0005783(endoplasmic reticulum);GO:0005788(endoplasmic reticulum lumen);GO:0030433(ubiquitin-dependent ERAD pathway);GO:0030968(endoplasmic reticulum unfolded protein response);GO:0036503(ERAD pathway);GO:0044322(endoplasmic reticulum quality control compartment);GO:0051082(unfolded protein binding);GO:1904153(negative regulation of retrograde protein transport, ER t…	04141(Protein processing in endoplasmic reticulum);04141(Protein processing in endoplasmic reticulum)	NA	NA	NA	endoplasmic reticulum lectin 1 [Source:HGNC Symbol;Acc:HGNC:25222]	nonsense_mediated_decay;protein_coding;retained_intron;processed_transcript	NA	R-HSA-5362412(SYVN1 ubiquitinates Hh C-terminal fragments);R-HSA-5362437(C-terminal Hh fragments are bound by lectins);R-HSA-5362441(C-terminal Hh fragments are recruited to SEL1:SYVN1 at the ER membrane);R-HSA-5362450(Hh processing variants bind lectins);R-HSA-5362459(VCP-catalyzed ATP hydrolysis promotes the translocation of Hh-C into the cytosol);R-HSA-5387386(Hh processing variants are recrui…	5.71573	7.00458	6.71	3.05685	3.06412	3.25895	2.07148	1.05066	5.64752e-19	4.94038e-17	up	yes
ENSG00000139636	LMBR1L	55716	ENST00000551535;ENST00000267102;ENST00000552577;ENST00000417750;ENST00000549730;ENST00000547670;ENST00000552141;ENST00000547382;ENST00000550867;ENST00000551115;ENST00000547813;ENST00000457164;ENST00000551272;ENST00000549587;ENST00000550815;ENST00000552879;ENST00000551169;ENST00000548983;ENST00000551782;ENST00000551143;ENST00000547698;ENST00000552449;ENST00000549429;ENST00000551854	GO:0004888(transmembrane signaling receptor activity);GO:0005515(protein binding);GO:0005783(endoplasmic reticulum);GO:0005789(endoplasmic reticulum membrane);GO:0005886(plasma membrane);GO:0005887(integral component of plasma membrane);GO:0006897(endocytosis);GO:0006898(receptor-mediated endocytosis);GO:0007165(signal transduction);GO:0016020(membrane);GO:0016021(integral component of membrane);…	NA	NA	NA	NA	limb development membrane protein 1 like [Source:HGNC Symbol;Acc:HGNC:18268]	retained_intron;protein_coding;nonsense_mediated_decay;processed_transcript	NA	NA	2.52887	2.85552	2.50219	1.00668	1.02975	1.04327	2.56082	1.35661	6.21831e-19	5.42527e-17	up	yes
ENSG00000289007	ENSG00000289007		ENST00000686824;ENST00000693110;ENST00000692325;ENST00000688481;ENST00000688729;ENST00000692674;ENST00000693756	NA	NA	NA	NA	NA	novel transcript	lncRNA	NA	NA	3.1403	3.04764	3.10651	0.77721	0.518629	0.746794	4.55023	2.18594	7.43512e-19	6.41879e-17	up	yes
ENSG00000149091	DGKZ	8525	ENST00000527211;ENST00000343674;ENST00000421244;ENST00000527674;ENST00000528173;ENST00000529698;ENST00000456247;ENST00000318201;ENST00000527903;ENST00000534215;ENST00000524984;ENST00000532868;ENST00000454345;ENST00000529660;ENST00000534802;ENST00000524448;ENST00000527911;ENST00000532941	GO:0000166(nucleotide binding);GO:0001727(lipid kinase activity);GO:0003951(NAD+ kinase activity);GO:0004143(diacylglycerol kinase activity);GO:0005515(protein binding);GO:0005524(ATP binding);GO:0005634(nucleus);GO:0005737(cytoplasm);GO:0005829(cytosol);GO:0005886(plasma membrane);GO:0006629(lipid metabolic process);GO:0006654(phosphatidic acid biosynthetic process);GO:0007165(signal transductio…	00561(Glycerolipid metabolism);00564(Glycerophospholipid metabolism);01100(Metabolic pathways);04070(Phosphatidylinositol signaling system);04072(Phospholipase D signaling pathway);05231(Choline metabolism in cancer);05231(Choline metabolism in cancer)	K00901	EC:2.7.1.107	NA	diacylglycerol kinase zeta [Source:HGNC Symbol;Acc:HGNC:2857]	retained_intron;protein_coding;processed_transcript;nonsense_mediated_decay	DOID:150(disease_of_mental_health);DOID:1561(cognitive_disorder);DOID:3312(bipolar_disorder);DOID:3324(mood_disorder);DOID:4(disease)	R-HSA-426240(DAG kinase produces phosphatidic acid from DAG)	3.1669	2.93633	2.80186	6.19027	6.26455	5.45303	0.497273	-1.00789	7.90235e-19	6.80429e-17	down	yes
ENSG00000171132	PRKCE	5581	ENST00000306156;ENST00000480633;ENST00000469753;ENST00000421201;ENST00000467135;ENST00000498388;ENST00000394874;ENST00000480453;ENST00000494472;ENST00000497602	GO:0000165(MAPK cascade);GO:0000166(nucleotide binding);GO:0002281(macrophage activation involved in immune response);GO:0002376(immune system process);GO:0003785(actin monomer binding);GO:0004672(protein kinase activity);GO:0004674(protein serine/threonine kinase activity);GO:0004697(protein kinase C activity);GO:0004698(calcium-dependent protein kinase C activity);GO:0004699(calcium-independent…	04022(cGMP-PKG signaling pathway);04071(Sphingolipid signaling pathway);04270(Vascular smooth muscle contraction);04371(Apelin signaling pathway);04530(Tight junction);04666(Fc gamma R-mediated phagocytosis);04750(Inflammatory mediator regulation of TRP channels);04925(Aldosterone synthesis and secretion);04930(Type II diabetes mellitus);04931(Insulin resistance);04933(AGE-RAGE signaling pathway …	K18050	EC:2.7.11.13	NA	protein kinase C epsilon [Source:HGNC Symbol;Acc:HGNC:9401]	protein_coding;processed_transcript	DOID:0050177(monogenic_disease);DOID:0050686(organ_system_cancer);DOID:0050687(cell_type_cancer);DOID:0050737(autosomal_recessive_disease);DOID:0050739(autosomal_genetic_disease);DOID:0060072(benign_neoplasm);DOID:0060084(cell_type_benign_neoplasm);DOID:0060085(organ_system_benign_neoplasm);DOID:0060089(endocrine_organ_benign_neoplasm);DOID:10155(intestinal_cancer);DOID:12449(aplastic_anemia);DOI…	R-HSA-198314(DAG stimulates protein kinase C-delta);R-HSA-425861(Activation of Protein Kinase C novel isoforms);R-HSA-751040(PKC phosphorylates G alpha (z));R-HSA-8934446(Activated PKC phosphorylates SHC1);R-HSA-8982703(PKC binds active G alpha (z));R-HSA-8982709(G-alpha(z):PKC dissociates to give phosphorylated G alpha (z))	4.85799	5.21317	4.80816	2.16261	2.59557	2.46296	2.06052	1.04301	8.91672e-19	7.65767e-17	up	yes
ENSG00000115541	HSPE1	3336	ENST00000233893;ENST00000495200;ENST00000473395;ENST00000409468;ENST00000463841;ENST00000409729	GO:0001649(osteoblast differentiation);GO:0003723(RNA binding);GO:0005515(protein binding);GO:0005524(ATP binding);GO:0005739(mitochondrion);GO:0005759(mitochondrial matrix);GO:0006457(protein folding);GO:0006919(activation of cysteine-type endopeptidase activity involved in apoptotic process);GO:0006986(response to unfolded protein);GO:0016020(membrane);GO:0046872(metal ion binding);GO:0051082(u…	NA	NA	NA	NA	heat shock protein family E (Hsp10) member 1 [Source:HGNC Symbol;Acc:HGNC:5269]	protein_coding;retained_intron	DOID:0050686(organ_system_cancer);DOID:0050687(cell_type_cancer);DOID:10155(intestinal_cancer);DOID:120(female_reproductive_organ_cancer);DOID:1287(cardiovascular_system_disease);DOID:1380(endometrial_cancer);DOID:14566(disease_of_cellular_proliferation);DOID:1520(colon_carcinoma);DOID:162(cancer);DOID:178(vascular_disease);DOID:193(reproductive_organ_cancer);DOID:219(colon_cancer);DOID:2476(here…	R-HSA-9014449(RHOG binds effectors at the plasma membrane)	34.1246	29.3808	32.6588	84.9939	66.1775	66.5824	0.441619	-1.17913	9.44044e-19	8.06533e-17	down	yes
ENSG00000173950	XXYLT1	152002	ENST00000310380;ENST00000437101;ENST00000429994;ENST00000460582;ENST00000496644;ENST00000455281	GO:0000287(magnesium ion binding);GO:0005783(endoplasmic reticulum);GO:0005789(endoplasmic reticulum membrane);GO:0016020(membrane);GO:0016021(integral component of membrane);GO:0016266(O-glycan processing);GO:0016740(transferase activity);GO:0016757(glycosyltransferase activity);GO:0030145(manganese ion binding);GO:0030176(integral component of endoplasmic reticulum membrane);GO:0035252(UDP-xylo…	00514(Other types of O-glycan biosynthesis);00514(Other types of O-glycan biosynthesis)	K23800	EC:2.4.2.62	NA	xyloside xylosyltransferase 1 [Source:HGNC Symbol;Acc:HGNC:26639]	protein_coding;processed_transcript;nonsense_mediated_decay	NA	NA	1.79783	1.96555	1.89356	4.48432	3.8623	4.30004	0.447307	-1.16066	9.5509e-19	8.11752e-17	down	yes
ENSG00000106261	ZKSCAN1	7586	ENST00000324306;ENST00000620510;ENST00000482979;ENST00000426572;ENST00000432317	GO:0000978(RNA polymerase II cis-regulatory region sequence-specific DNA binding);GO:0000981(DNA-binding transcription factor activity, RNA polymerase II-specific);GO:0003677(DNA binding);GO:0005515(protein binding);GO:0005634(nucleus);GO:0006355(regulation of DNA-templated transcription);GO:0006357(regulation of transcription by RNA polymerase II);GO:0046872(metal ion binding);GO:0046872(metal i…	NA	NA	NA	zf-C2H2	zinc finger with KRAB and SCAN domains 1 [Source:HGNC Symbol;Acc:HGNC:13101]	protein_coding;retained_intron	NA	R-HSA-975040(KRAB-ZNF / KAP Interaction)	12.1398	13.004	14.3522	5.09113	6.4633	6.6473	2.1699	1.11763	9.63185e-19	8.16523e-17	up	yes
ENSG00000127914	AKAP9	10142	ENST00000679821;ENST00000435423;ENST00000679474;ENST00000679554;ENST00000493453;ENST00000679457;ENST00000680047;ENST00000463118;ENST00000681216;ENST00000356239;ENST00000680766;ENST00000487258;ENST00000679448;ENST00000681412;ENST00000674381;ENST00000679521;ENST00000487692;ENST00000680074;ENST00000394564;ENST00000679722;ENST00000680513;ENST00000681722;ENST00000484815;ENST00000680365;ENST00000680072	GO:0003677(DNA binding);GO:0005102(signaling receptor binding);GO:0005515(protein binding);GO:0005737(cytoplasm);GO:0005794(Golgi apparatus);GO:0005795(Golgi stack);GO:0005801(cis-Golgi network);GO:0005813(centrosome);GO:0005815(microtubule organizing center);GO:0005829(cytosol);GO:0005856(cytoskeleton);GO:0007020(microtubule nucleation);GO:0007165(signal transduction);GO:0007194(negative regulat…	NA	NA	NA	NA	A-kinase anchoring protein 9 [Source:HGNC Symbol;Acc:HGNC:379]	protein_coding;retained_intron;nonsense_mediated_decay;processed_transcript	DOID:0050177(monogenic_disease);DOID:0050687(cell_type_cancer);DOID:0050739(autosomal_genetic_disease);DOID:14566(disease_of_cellular_proliferation);DOID:162(cancer);DOID:225(syndrome);DOID:2843(long_QT_syndrome);DOID:305(carcinoma);DOID:3113(papillary_carcinoma);DOID:4(disease);DOID:630(genetic_disease)	R-HSA-2574840(AJUBA facilitates AURKA autophosphorylation);R-HSA-2574845(AJUBA binds centrosome-associated AURKA);R-HSA-3000310(AURKA phosphorylates PLK1);R-HSA-3000319(BORA binds PLK1 and AURKA);R-HSA-380272(Plk1-mediated phosphorylation of Nlp);R-HSA-380283(Recruitment of additional gamma tubulin/ gamma TuRC to the centrosome);R-HSA-380294(Loss of C-Nap-1 from centrosomes);R-HSA-380303(Dissocia…	2.2966	2.43076	2.62605	1.02568	1.29704	1.18071	2.09891	1.06964	1.05414e-18	8.89042e-17	up	yes
ENSG00000187535	IFT140	9742	ENST00000426508;ENST00000565298;ENST00000569646;ENST00000566818;ENST00000566052;ENST00000561954;ENST00000439987;ENST00000568837	GO:0003674(molecular_function);GO:0005515(protein binding);GO:0005737(cytoplasm);GO:0005813(centrosome);GO:0005814(centriole);GO:0005815(microtubule organizing center);GO:0005856(cytoskeleton);GO:0005929(cilium);GO:0005930(axoneme);GO:0007368(determination of left/right symmetry);GO:0007507(heart development);GO:0008589(regulation of smoothened signaling pathway);GO:0021532(neural tube patterning…	NA	NA	NA	NA	intraflagellar transport 140 [Source:HGNC Symbol;Acc:HGNC:29077]	protein_coding;retained_intron;processed_transcript	NA	R-HSA-5610725(TULP3 is required for GPR161 localization in the cilium);R-HSA-5610726(The IFT-A complex recruits TULP3);R-HSA-5610727(GPR161 promotes cAMP production in a G alpha(s)-dependent manner);R-HSA-5617829(Assembly of IFT A complex);R-HSA-5624949(Assembly of the anterograde IFT train);R-HSA-5624952(Assembly of the retrograde IFT train);R-HSA-5625416(Anterograde IFT);R-HSA-5625421(The anter…	3.11789	2.61536	2.27719	0.971229	1.02618	0.93077	2.73563	1.45188	1.25745e-18	1.05242e-16	up	yes
ENSG00000147905	ZCCHC7	84186	ENST00000336755;ENST00000534928;ENST00000461038;ENST00000463625;ENST00000488607;ENST00000496099;ENST00000481507;ENST00000322831	GO:0003676(nucleic acid binding);GO:0003723(RNA binding);GO:0005515(protein binding);GO:0005634(nucleus);GO:0005730(nucleolus);GO:0005829(cytosol);GO:0008270(zinc ion binding);GO:0046872(metal ion binding);GO:0046872(metal ion binding)	03018(RNA degradation);03018(RNA degradation)	NA	NA	NA	zinc finger CCHC-type containing 7 [Source:HGNC Symbol;Acc:HGNC:26209]	protein_coding;processed_transcript	NA	NA	7.27056	8.5338	8.89174	3.1706	3.60736	3.88722	2.31558	1.21138	1.4203e-18	1.1857e-16	up	yes
ENSG00000261087	ZNNT1	115830329	ENST00000565617	NA	NA	NA	NA	NA	ZNF706 neighboring transcript 1 [Source:HGNC Symbol;Acc:HGNC:54438]	lncRNA	NA	NA	2.26426	2.23831	2.27032	0.311714	0.622627	0.384663	5.13484	2.36032	1.46027e-18	1.21598e-16	up	yes
ENSG00000035115	SH3YL1	26751	ENST00000405430;ENST00000356150;ENST00000471948;ENST00000402632;ENST00000463865;ENST00000403657;ENST00000497051;ENST00000481932;ENST00000488044;ENST00000602998;ENST00000460974;ENST00000468321;ENST00000472861;ENST00000454318;ENST00000626873;ENST00000472012;ENST00000475027;ENST00000479739;ENST00000403712;ENST00000465733;ENST00000462719;ENST00000415368;ENST00000605370;ENST00000403658;ENST00000431160…	GO:0005515(protein binding);GO:0006661(phosphatidylinositol biosynthetic process);GO:0019902(phosphatase binding);GO:0032587(ruffle membrane);GO:0035091(phosphatidylinositol binding);GO:1900027(regulation of ruffle assembly);GO:1900027(regulation of ruffle assembly)	NA	NA	NA	NA	SH3 and SYLF domain containing 1 [Source:HGNC Symbol;Acc:HGNC:29546]	protein_coding;retained_intron;processed_transcript;nonsense_mediated_decay	NA	NA	2.47749	2.57118	2.73933	0.887452	1.20586	1.15004	2.40122	1.26377	1.89878e-18	1.57714e-16	up	yes
ENSG00000173281	PPP1R3B	79660	ENST00000310455	GO:0000164(protein phosphatase type 1 complex);GO:0004721(phosphoprotein phosphatase activity);GO:0005515(protein binding);GO:0005975(carbohydrate metabolic process);GO:0005977(glycogen metabolic process);GO:0005979(regulation of glycogen biosynthetic process);GO:0005981(regulation of glycogen catabolic process);GO:0008157(protein phosphatase 1 binding);GO:0019888(protein phosphatase regulator ac…	04910(Insulin signaling pathway);04931(Insulin resistance)	NA	NA	NA	protein phosphatase 1 regulatory subunit 3B [Source:HGNC Symbol;Acc:HGNC:14942]	protein_coding	NA	NA	3.46376	4.22342	3.69972	1.62696	1.50651	1.48484	2.4656	1.30194	2.04382e-18	1.68908e-16	up	yes
ENSG00000254093	PINX1	54984	ENST00000314787;ENST00000519088;ENST00000517607;ENST00000523559;ENST00000524114;ENST00000520018;ENST00000524026;ENST00000524061	GO:0000228(nuclear chromosome);GO:0000775(chromosome, centromeric region);GO:0000776(kinetochore);GO:0000781(chromosome, telomeric region);GO:0003676(nucleic acid binding);GO:0005515(protein binding);GO:0005634(nucleus);GO:0005654(nucleoplasm);GO:0005694(chromosome);GO:0005730(nucleolus);GO:0005739(mitochondrion);GO:0005819(spindle);GO:0007004(telomere maintenance via telomerase);GO:0007080(mitot…	NA	NA	NA	NA	PIN2 (TERF1) interacting telomerase inhibitor 1 [Source:HGNC Symbol;Acc:HGNC:30046]	protein_coding;processed_transcript;nonsense_mediated_decay;retained_intron	NA	NA	2.26221	2.57631	2.27477	6.54837	5.71322	5.50571	0.400359	-1.32063	2.2379e-18	1.84484e-16	down	yes
ENSG00000007402	CACNA2D2	9254	ENST00000424201	GO:0005244(voltage-gated ion channel activity);GO:0005245(voltage-gated calcium channel activity);GO:0005262(calcium channel activity);GO:0005886(plasma membrane);GO:0005891(voltage-gated calcium channel complex);GO:0006811(ion transport);GO:0006816(calcium ion transport);GO:0016020(membrane);GO:0016021(integral component of membrane);GO:0034765(regulation of ion transmembrane transport);GO:00468…	04010(MAPK signaling pathway);04260(Cardiac muscle contraction);04261(Adrenergic signaling in cardiomyocytes);04921(Oxytocin signaling pathway);05410(Hypertrophic cardiomyopathy);05412(Arrhythmogenic right ventricular cardiomyopathy);05414(Dilated cardiomyopathy)	NA	NA	NA	calcium voltage-gated channel auxiliary subunit alpha2delta 2 [Source:HGNC Symbol;Acc:HGNC:1400]	protein_coding	DOID:14566(disease_of_cellular_proliferation);DOID:162(cancer);DOID:4(disease)	R-HSA-210420(Ca2+ influx through voltage gated Ca2+ channels);R-HSA-265166(Exocytosis of Insulin);R-HSA-265645(Calcium Influx through Voltage-gated Calcium Channels);R-HSA-400046(L-type Calcium Channels close in pancreatic beta cells);R-HSA-5577213(LTCC multimer transports Ca2+ from extracellular region to cytosol);R-HSA-9614031(Class IV antihypertensives bind LTCC multimer);R-HSA-9659515(CACNA1D…	0.529754	0.672804	0.547543	0.112564	0.0942378	0.0997159	5.70962	2.51339	2.26848e-18	1.86537e-16	up	yes
ENSG00000205517	RGL3	57139	ENST00000568628;ENST00000393423;ENST00000380456;ENST00000568420;ENST00000589032;ENST00000566919;ENST00000561687;ENST00000569439;ENST00000453604;ENST00000566153;ENST00000562663;ENST00000561570;ENST00000563726	GO:0005085(guanyl-nucleotide exchange factor activity);GO:0005515(protein binding);GO:0005829(cytosol);GO:0005886(plasma membrane);GO:0007165(signal transduction);GO:0007264(small GTPase mediated signal transduction);GO:0007265(Ras protein signal transduction);GO:0031267(small GTPase binding);GO:0043547(positive regulation of GTPase activity);GO:0043547(positive regulation of GTPase activity)	NA	NA	NA	NA	ral guanine nucleotide dissociation stimulator like 3 [Source:HGNC Symbol;Acc:HGNC:30282]	processed_transcript;protein_coding;retained_intron;nonsense_mediated_decay	NA	R-HSA-9660557(RAS:GTP binds RAL GDS proteins)	3.3725	3.62879	3.2389	0.947214	1.3948	0.99505	3.06862	1.61759	2.36213e-18	1.93271e-16	up	yes
ENSG00000234964	FABP5P7	728641	ENST00000524732	NA	NA	NA	NA	NA	fatty acid binding protein 5 pseudogene 7 [Source:HGNC Symbol;Acc:HGNC:31070]	processed_pseudogene	NA	NA	7.09721	6.80882	8.12341	20.9687	22.5487	19.6183	0.348922	-1.51902	2.61456e-18	2.13001e-16	down	yes
ENSG00000130706	ADRM1	11047	ENST00000620230;ENST00000491935;ENST00000462554;ENST00000253003;ENST00000465805	GO:0000502(proteasome complex);GO:0002020(protease binding);GO:0005515(protein binding);GO:0005634(nucleus);GO:0005654(nucleoplasm);GO:0005737(cytoplasm);GO:0005829(cytosol);GO:0005886(plasma membrane);GO:0006368(transcription elongation by RNA polymerase II promoter);GO:0006511(ubiquitin-dependent protein catabolic process);GO:0008541(proteasome regulatory particle, lid subcomplex);GO:0010950(po…	03050(Proteasome);05010(Alzheimer disease);05012(Parkinson disease);05014(Amyotrophic lateral sclerosis);05016(Huntington disease);05017(Spinocerebellar ataxia);05020(Prion disease);05022(Pathways of neurodegeneration - multiple diseases);05169(Epstein-Barr virus infection);05169(Epstein-Barr virus infection)	NA	NA	NA	ADRM1 26S proteasome ubiquitin receptor [Source:HGNC Symbol;Acc:HGNC:15759]	protein_coding;processed_transcript	DOID:14566(disease_of_cellular_proliferation);DOID:162(cancer);DOID:4(disease)	R-HSA-5665854(ADRM1:26S proteaseome binds UCHL5);R-HSA-5665871(ADRM1 binds 26S proteasome);R-HSA-5689539(ADRM1:26S proteaseome binds USP14)	36.453	29.5787	26.8646	86.0233	69.9094	69.0597	0.412886	-1.27618	3.0377e-18	2.46707e-16	down	yes
ENSG00000168685	IL7R	3575	ENST00000303115;ENST00000506850;ENST00000514217;ENST00000505875;ENST00000511982;ENST00000509668;ENST00000505093	GO:0000018(regulation of DNA recombination);GO:0000902(cell morphogenesis);GO:0001782(B cell homeostasis);GO:0001913(T cell mediated cytotoxicity);GO:0001915(negative regulation of T cell mediated cytotoxicity);GO:0003823(antigen binding);GO:0004896(cytokine receptor activity);GO:0004917(interleukin-7 receptor activity);GO:0005515(protein binding);GO:0005576(extracellular region);GO:0005654(nucle…	04060(Cytokine-cytokine receptor interaction);04068(FoxO signaling pathway);04151(PI3K-Akt signaling pathway);04630(JAK-STAT signaling pathway);04640(Hematopoietic cell lineage);05200(Pathways in cancer);05340(Primary immunodeficiency);05340(Primary immunodeficiency)	NA	NA	NA	interleukin 7 receptor [Source:HGNC Symbol;Acc:HGNC:6024]	protein_coding;nonsense_mediated_decay;retained_intron	DOID:0014667(disease_of_metabolism);DOID:0050013(carbohydrate_metabolism_disease);DOID:0050117(disease_by_infectious_agent);DOID:0050828(artery_disease);DOID:0060049(autoimmune_disease_of_urogenital_tract);DOID:0060056(hypersensitivity_reaction_disease);DOID:0060158(acquired_metabolic_disease);DOID:0080001(bone_disease);DOID:11335(sarcoidosis);DOID:12236(primary_biliary_cirrhosis);DOID:1287(cardi…	R-HSA-1264832(JAK1 binds IL7R);R-HSA-1295516(IL7:p-Y449-IL7R:JAK1:IL2RG:JAK3 binds PI3K regulatory subunits);R-HSA-1295519(IL7R is phosphorylated on Y499);R-HSA-1295540(IL7:p-Y449-IL7R:JAK1:IL2RG:p-JAK3:STAT5A,STAT5B phosphorylates STAT5);R-HSA-449958(IL7:IL7R:JAK1 binds IL2RG:JAK3);R-HSA-449978(IL7 binds IL7R:JAK1);R-HSA-6785165(p-STAT5A, p-STAT5B dissociate from IL7:p-Y449-IL7R:JAK1:IL2RG:p-JAK…	0.579702	0.710045	0.747611	1.65031	2.04709	2.22147	0.344213	-1.53863	3.47868e-18	2.81824e-16	down	yes
ENSG00000241553	ARPC4	10093,100526693	ENST00000397261;ENST00000417500;ENST00000440787;ENST00000498623;ENST00000479956;ENST00000467289;ENST00000433034	GO:0003779(actin binding);GO:0005200(structural constituent of cytoskeleton);GO:0005515(protein binding);GO:0005634(nucleus);GO:0005737(cytoplasm);GO:0005829(cytosol);GO:0005856(cytoskeleton);GO:0005885(Arp2/3 protein complex);GO:0015629(actin cytoskeleton);GO:0019899(enzyme binding);GO:0030041(actin filament polymerization);GO:0030674(protein-macromolecule adaptor activity);GO:0030833(regulation…	04144(Endocytosis);04530(Tight junction);04666(Fc gamma R-mediated phagocytosis);04810(Regulation of actin cytoskeleton);05100(Bacterial invasion of epithelial cells);05130(Pathogenic Escherichia coli infection);05131(Shigellosis);05132(Salmonella infection);05135(Yersinia infection);05135(Yersinia infection)	NA	NA	NA	actin related protein 2/3 complex subunit 4 [Source:HGNC Symbol;Acc:HGNC:707]	protein_coding;nonsense_mediated_decay;retained_intron	NA	R-HSA-1861595(Extension of pseudopodia by myosin-X in a PI3K dependent manner);R-HSA-2029466((WASPs, WAVE):G-actin:ARP2/3 binds F-actin);R-HSA-2029473(Branching and elongation of mother and daughter filaments);R-HSA-2029476(Role of myosins in phagosome formation);R-HSA-2197690(Detachment of WASP/WAVE);R-HSA-3928595(N-WASP binds ARP2/3 and G-actin);R-HSA-442592(WASPs or WAVEs activate the ARP2/3 c…	12.492	11.3318	11.6663	30.6284	23.9772	24.4884	0.448707	-1.15615	3.78639e-18	3.06e-16	down	yes
ENSG00000215246	LINC02982		ENST00000399869;ENST00000685325	NA	NA	NA	NA	NA	long intergenic non-protein coding RNA 2982 [Source:HGNC Symbol;Acc:HGNC:56056]	lncRNA	NA	NA	0.901358	1.0453	0.702883	0.123931	0.0703847	0.0569331	10.5455	3.39855	4.44946e-18	3.58705e-16	up	yes
ENSG00000215784	FAM72D	728833	ENST00000400889	GO:0005515(protein binding);GO:0005737(cytoplasm);GO:0005829(cytosol);GO:0043231(intracellular membrane-bounded organelle)	NA	NA	NA	NA	family with sequence similarity 72 member D [Source:HGNC Symbol;Acc:HGNC:33593]	protein_coding	NA	NA	9.02247	10.5686	11.9298	4.02948	4.6563	4.35224	2.41761	1.27358	4.66965e-18	3.75536e-16	up	yes
ENSG00000163739	CXCL1	2919	ENST00000395761;ENST00000509101	GO:0005102(signaling receptor binding);GO:0005125(cytokine activity);GO:0005515(protein binding);GO:0005576(extracellular region);GO:0005615(extracellular space);GO:0006935(chemotaxis);GO:0006952(defense response);GO:0006954(inflammatory response);GO:0006955(immune response);GO:0007165(signal transduction);GO:0007186(G protein-coupled receptor signaling pathway);GO:0007399(nervous system developm…	04060(Cytokine-cytokine receptor interaction);04061(Viral protein interaction with cytokine and cytokine receptor);04062(Chemokine signaling pathway);04064(NF-kappa B signaling pathway);04621(NOD-like receptor signaling pathway);04657(IL-17 signaling pathway);04668(TNF signaling pathway);05120(Epithelial cell signaling in Helicobacter pylori infection);05134(Legionellosis);05146(Amoebiasis);05167…	NA	NA	NA	C-X-C motif chemokine ligand 1 [Source:HGNC Symbol;Acc:HGNC:4602]	protein_coding;processed_transcript	DOID:0050624(gastrointestinal_system_benign_neoplasm);DOID:0050686(organ_system_cancer);DOID:0050687(cell_type_cancer);DOID:0050828(artery_disease);DOID:0060072(benign_neoplasm);DOID:0060085(organ_system_benign_neoplasm);DOID:1002(endometritis);DOID:1005(endometrial_disease);DOID:1115(sarcoma);DOID:120(female_reproductive_organ_cancer);DOID:1287(cardiovascular_system_disease);DOID:14566(disease_o…	R-HSA-373813(Receptor CXCR2 binds ligands CXCL1 to 7);R-HSA-380073(Liganded Gi-activating GPCR acts as a GEF for Gi);R-HSA-6784160(IL10 negatively regulates extracellular inflammatory mediators);R-HSA-6798745(Exocytosis of tertiary granule lumen proteins);R-HSA-6798749(Exocytosis of specific granule lumen proteins);R-HSA-749454(The Ligand:GPCR:Gi complex dissociates);R-HSA-749456(Liganded Gi-acti…	0.201479	0.289085	0.0899795	3.92078	2.52211	1.73257	0.0710105	-3.81582	4.72058e-18	3.77784e-16	down	yes
ENSG00000228716	DHFR	1719	ENST00000439211;ENST00000505337;ENST00000513314;ENST00000511032;ENST00000504396;ENST00000513048;ENST00000508282	GO:0000900(mRNA regulatory element binding translation repressor activity);GO:0003723(RNA binding);GO:0003729(mRNA binding);GO:0004146(dihydrofolate reductase activity);GO:0005515(protein binding);GO:0005542(folic acid binding);GO:0005737(cytoplasm);GO:0005739(mitochondrion);GO:0005829(cytosol);GO:0006545(glycine biosynthetic process);GO:0006729(tetrahydrobiopterin biosynthetic process);GO:000673…	00670(One carbon pool by folate);00790(Folate biosynthesis);01100(Metabolic pathways);01240(Biosynthesis of cofactors);01523(Antifolate resistance);01523(Antifolate resistance)	K00287	EC:1.5.1.3	NA	dihydrofolate reductase [Source:HGNC Symbol;Acc:HGNC:2861]	protein_coding;retained_intron;processed_transcript	DOID:0050686(organ_system_cancer);DOID:0060037(developmental_disorder_of_mental_health);DOID:0060040(pervasive_developmental_disorder);DOID:0060041(autism_spectrum_disorder);DOID:0060083(immune_system_cancer);DOID:0060100(musculoskeletal_system_cancer);DOID:1037(lymphoblastic_leukemia);DOID:1240(leukemia);DOID:12849(autistic_disorder);DOID:13382(megaloblastic_anemia);DOID:14566(disease_of_cellula…	R-HSA-1497794(Salvage - BH2 is reduced to BH4 by DHFR);R-HSA-8961874(DHFR gene expression is stimulated by E2F1);R-HSA-9709098(DHFR dimer reduces FOLA to DHF);R-HSA-9709109(DHFR dimer binds DHFR inhibitors)	6.893	7.3036	10.1629	18.3747	18.7099	19.6301	0.429509	-1.21924	5.12062e-18	4.08804e-16	down	yes
ENSG00000197635	DPP4	1803	ENST00000676810;ENST00000490286;ENST00000360534;ENST00000676479;ENST00000677015;ENST00000494507;ENST00000678583;ENST00000497461;ENST00000416189;ENST00000678522;ENST00000679104;ENST00000676768;ENST00000461836	GO:0001618(virus receptor activity);GO:0001662(behavioral fear response);GO:0001666(response to hypoxia);GO:0002020(protease binding);GO:0004177(aminopeptidase activity);GO:0004252(serine-type endopeptidase activity);GO:0005102(signaling receptor binding);GO:0005515(protein binding);GO:0005576(extracellular region);GO:0005765(lysosomal membrane);GO:0005886(plasma membrane);GO:0005925(focal adhesi…	04974(Protein digestion and absorption);04974(Protein digestion and absorption)	K01278	EC:3.4.14.5	NA	dipeptidyl peptidase 4 [Source:HGNC Symbol;Acc:HGNC:3009]	protein_coding;retained_intron;nonsense_mediated_decay	DOID:0014667(disease_of_metabolism);DOID:0050013(carbohydrate_metabolism_disease);DOID:0050117(disease_by_infectious_agent);DOID:0050615(respiratory_system_cancer);DOID:0050686(organ_system_cancer);DOID:0050828(artery_disease);DOID:0060031(autoimmune_disease_of_gastrointestinal_tract);DOID:0060037(developmental_disorder_of_mental_health);DOID:0060038(specific_developmental_disorder);DOID:0060056(…	R-HSA-9023626(DPP4(39-766) hydrolyzes Glucose-dependent Insulinotropic Polypeptide (GIP));R-HSA-9023627(DPP4(1-766) hydrolyzes Glucose-dependent Insulinotropic Polypeptide (GIP));R-HSA-9023632(DPP4(39-766) hydrolyzes Glucagon-like Peptide-1 (GLP-1));R-HSA-9023633(DPP4(1-766) hydrolyzes Glucagon-like Peptide-1 (GLP-1));R-HSA-9709179(DPP4 binds DPP4 inhibitors)	1.40896	1.52362	1.58891	0.667091	0.634182	0.711299	2.24662	1.16776	5.40207e-18	4.30229e-16	up	yes
ENSG00000285972	CERNA2	642934	ENST00000647830	NA	NA	NA	NA	NA	competing endogenous lncRNA 2 for microRNA let-7b [Source:HGNC Symbol;Acc:HGNC:51354]	lncRNA	NA	NA	22.0633	24.872	24.3933	11.9725	11.6322	12.0533	2.00036	1.00026	5.68735e-18	4.49683e-16	up	yes
ENSG00000186567	CEACAM19	56971	ENST00000622237;ENST00000358777;ENST00000480278;ENST00000459648;ENST00000403660;ENST00000618372	GO:0005515(protein binding);GO:0007157(heterophilic cell-cell adhesion via plasma membrane cell adhesion molecules);GO:0009986(cell surface);GO:0016020(membrane);GO:0016021(integral component of membrane);GO:0016021(integral component of membrane)	NA	NA	NA	NA	CEA cell adhesion molecule 19 [Source:HGNC Symbol;Acc:HGNC:31951]	protein_coding;processed_transcript;retained_intron	NA	NA	1.9108	2.12603	2.32423	0.585923	0.557157	0.795812	3.28077	1.71403	6.68043e-18	5.25676e-16	up	yes
ENSG00000063587	ZNF275	10838	ENST00000650114;ENST00000438239;ENST00000647705	GO:0000978(RNA polymerase II cis-regulatory region sequence-specific DNA binding);GO:0000981(DNA-binding transcription factor activity, RNA polymerase II-specific);GO:0003677(DNA binding);GO:0005515(protein binding);GO:0005634(nucleus);GO:0006357(regulation of transcription by RNA polymerase II);GO:0046872(metal ion binding);GO:0046872(metal ion binding)	05168(Herpes simplex virus 1 infection);05168(Herpes simplex virus 1 infection)	NA	NA	zf-C2H2	zinc finger protein 275 [Source:HGNC Symbol;Acc:HGNC:13069]	protein_coding;processed_transcript;retained_intron	NA	NA	7.99275	9.14277	8.89385	3.86557	4.54888	4.55404	2.00712	1.00513	7.18391e-18	5.61266e-16	up	yes
ENSG00000106305	AIMP2	7965	ENST00000223029;ENST00000395236;ENST00000400479;ENST00000415999	GO:0005515(protein binding);GO:0005634(nucleus);GO:0005737(cytoplasm);GO:0005829(cytosol);GO:0006412(translation);GO:0006915(apoptotic process);GO:0008285(negative regulation of cell population proliferation);GO:0016020(membrane);GO:0016567(protein ubiquitination);GO:0017101(aminoacyl-tRNA synthetase multienzyme complex);GO:0030154(cell differentiation);GO:0031398(positive regulation of protein u…	NA	NA	NA	NA	aminoacyl tRNA synthetase complex interacting multifunctional protein 2 [Source:HGNC Symbol;Acc:HGNC:20609]	protein_coding;nonsense_mediated_decay	DOID:14566(disease_of_cellular_proliferation);DOID:162(cancer);DOID:4(disease)	R-HSA-2408546(tRNA(Met) is selenomethionylated to SeMet-tRNA(Met) by multisynthetase complex);R-HSA-379861(glutamate + tRNA(Glu) + ATP => Glu-tRNA(Glu) + AMP + pyrophosphate);R-HSA-379865(proline + tRNA(Pro) + ATP => Pro-tRNA(Pro) + AMP + pyrophosphate);R-HSA-379867(aspartate + tRNA(Asp) + ATP => Asp-tRNA(Asp) + AMP + pyrophosphate);R-HSA-379893(isoleucine + tRNA(Ile) + ATP => Ile-tRNA(Ile) + AMP…	15.3565	12.6369	12.678	30.4649	27.6094	27.9253	0.472926	-1.08031	7.27623e-18	5.67132e-16	down	yes
ENSG00000101670	LIPG	9388	ENST00000261292;ENST00000580036;ENST00000577628;ENST00000623277;ENST00000579750;ENST00000427224	GO:0004465(lipoprotein lipase activity);GO:0004620(phospholipase activity);GO:0004806(triglyceride lipase activity);GO:0005515(protein binding);GO:0005576(extracellular region);GO:0005615(extracellular space);GO:0005769(early endosome);GO:0005794(Golgi apparatus);GO:0006629(lipid metabolic process);GO:0006633(fatty acid biosynthetic process);GO:0007584(response to nutrient);GO:0008201(heparin bin…	00561(Glycerolipid metabolism);01100(Metabolic pathways);04979(Cholesterol metabolism);04979(Cholesterol metabolism)	K22284	EC:3.1.1.3	NA	lipase G, endothelial type [Source:HGNC Symbol;Acc:HGNC:6623]	protein_coding;TEC;non_stop_decay	DOID:0014667(disease_of_metabolism);DOID:0050013(carbohydrate_metabolism_disease);DOID:0050828(artery_disease);DOID:0060158(acquired_metabolic_disease);DOID:114(heart_disease);DOID:1287(cardiovascular_system_disease);DOID:178(vascular_disease);DOID:1936(atherosclerosis);DOID:225(syndrome);DOID:2348(arteriosclerotic_cardiovascular_disease);DOID:2349(arteriosclerosis);DOID:3393(coronary_artery_dise…	R-HSA-8980228(LIPG dimer hydrolyzes HDL-associated TAG to DAG and LCFA)	0.38265	0.333427	0.418243	0.883331	0.947511	0.983366	0.403069	-1.3109	7.92131e-18	6.13053e-16	down	yes
ENSG00000070371	CLTCL1	8218	ENST00000412649;ENST00000615606;ENST00000427926;ENST00000617926;ENST00000617103;ENST00000540896;ENST00000458188;ENST00000449918;ENST00000621271;ENST00000611723;ENST00000622493	GO:0000278(mitotic cell cycle);GO:0005198(structural molecule activity);GO:0005515(protein binding);GO:0005770(late endosome);GO:0005802(trans-Golgi network);GO:0005819(spindle);GO:0005829(cytosol);GO:0005905(clathrin-coated pit);GO:0006886(intracellular protein transport);GO:0006898(receptor-mediated endocytosis);GO:0009653(anatomical structure morphogenesis);GO:0012505(endomembrane system);GO:0…	04142(Lysosome);04144(Endocytosis);04721(Synaptic vesicle cycle);04961(Endocrine and other factor-regulated calcium reabsorption);05016(Huntington disease);05100(Bacterial invasion of epithelial cells);05100(Bacterial invasion of epithelial cells)	NA	NA	NA	clathrin heavy chain like 1 [Source:HGNC Symbol;Acc:HGNC:2093]	retained_intron;protein_coding;nonsense_mediated_decay	DOID:0014667(disease_of_metabolism);DOID:0050013(carbohydrate_metabolism_disease);DOID:0060158(acquired_metabolic_disease);DOID:4194(glucose_metabolism_disease);DOID:4(disease);DOID:9351(diabetes_mellitus)	R-HSA-190519(Internalization of gap junction plaques);R-HSA-190829(Lysosomal degradation of gap junction plaques);R-HSA-196017(Dynamin is recruited to the gap junction plaque);R-HSA-196026(Dab2 is recruited to the junctional plaques);R-HSA-3928654(Clathrin internalises EPH:EFN complexes);R-HSA-8856808(Recruitment of AP-2 complex and clathrin);R-HSA-8856813(AAK1 phosphorylates AP-2 mu subunit at T…	2.89585	2.88497	2.70785	1.01083	1.30829	1.32476	2.32958	1.22007	9.3256e-18	7.11688e-16	up	yes
ENSG00000141696	P3H4	10609	ENST00000393928;ENST00000355468;ENST00000484247;ENST00000587455;ENST00000592026;ENST00000467164;ENST00000590496	GO:0000794(condensed nuclear chromosome);GO:0000795(synaptonemal complex);GO:0005515(protein binding);GO:0005518(collagen binding);GO:0005730(nucleolus);GO:0005783(endoplasmic reticulum);GO:0007130(synaptonemal complex assembly);GO:0017185(peptidyl-lysine hydroxylation);GO:0030199(collagen fibril organization);GO:0032964(collagen biosynthetic process);GO:0043231(intracellular membrane-bounded org…	NA	NA	NA	NA	prolyl 3-hydroxylase family member 4 (inactive) [Source:HGNC Symbol;Acc:HGNC:16946]	protein_coding;retained_intron	NA	NA	13.4349	14.1733	12.3352	6.60934	6.51195	6.07594	2.08069	1.05706	9.60121e-18	7.31026e-16	up	yes
ENSG00000105173	CCNE1	898	ENST00000575243;ENST00000262643;ENST00000444983;ENST00000586912;ENST00000574121	GO:0000079(regulation of cyclin-dependent protein serine/threonine kinase activity);GO:0000082(G1/S transition of mitotic cell cycle);GO:0000122(negative regulation of transcription by RNA polymerase II);GO:0000307(cyclin-dependent protein kinase holoenzyme complex);GO:0000723(telomere maintenance);GO:0005515(protein binding);GO:0005634(nucleus);GO:0005654(nucleoplasm);GO:0005737(cytoplasm);GO:00…	04110(Cell cycle);04114(Oocyte meiosis);04115(p53 signaling pathway);04151(PI3K-Akt signaling pathway);04218(Cellular senescence);04934(Cushing syndrome);05161(Hepatitis B);05162(Measles);05165(Human papillomavirus infection);05166(Human T-cell leukemia virus 1 infection);05169(Epstein-Barr virus infection);05200(Pathways in cancer);05203(Viral carcinogenesis);05206(MicroRNAs in cancer);05215(Pro…	NA	NA	NA	cyclin E1 [Source:HGNC Symbol;Acc:HGNC:1589]	protein_coding;retained_intron	DOID:0050155(sensory_system_disease);DOID:0050615(respiratory_system_cancer);DOID:0050686(organ_system_cancer);DOID:0050687(cell_type_cancer);DOID:0060083(immune_system_cancer);DOID:0060100(musculoskeletal_system_cancer);DOID:0060116(sensory_system_cancer);DOID:1115(sarcoma);DOID:120(female_reproductive_organ_cancer);DOID:1240(leukemia);DOID:12603(acute_leukemia);DOID:1324(lung_cancer);DOID:14566…	R-HSA-1363303(p130 (RBL2) in complex with E2F4/5:DP1/2 binds to cyclin E/A:CDK2);R-HSA-1363306(p130 (RBL2) binds Cyclin E/A:CDK2);R-HSA-1363311(p107 (RBL1) in complex with E2F4:DP1/2 binds to cyclin E/A:CDK2);R-HSA-1363314(p107 (RBL1) binds CyclinE/A:CDK2);R-HSA-157906(Translocation of Cyclin E:Cdk2 complex to the nucleus);R-HSA-187520(Cyclin E/A:Cdk2-mediated phosphorylation of p27/p21);R-HSA-18…	1.7206	1.61107	2.24195	5.0286	5.27373	4.87338	0.367272	-1.44508	9.90282e-18	7.51724e-16	down	yes
ENSG00000254154	CRYZL2P-SEC16B	111240474	ENST00000466953;ENST00000354921;ENST00000464428	NA	NA	NA	NA	NA	CRYZL2P-SEC16B readthrough [Source:HGNC Symbol;Acc:HGNC:53757]	retained_intron;lncRNA	NA	NA	0.890226	0.806034	0.946916	0.260067	0.209795	0.269916	3.57293	1.83711	9.91877e-18	7.51724e-16	up	yes
ENSG00000121104	FAM117A	81558	ENST00000240364;ENST00000503855;ENST00000513602;ENST00000505159;ENST00000514841;ENST00000514018;ENST00000506156	NA	NA	NA	NA	NA	family with sequence similarity 117 member A [Source:HGNC Symbol;Acc:HGNC:24179]	protein_coding;processed_transcript;retained_intron	NA	NA	4.37017	4.13462	4.07715	1.70732	1.73394	1.92205	2.34593	1.23016	1.12459e-17	8.50341e-16	up	yes
ENSG00000111981	ULBP1	80329	ENST00000229708	GO:0002376(immune system process);GO:0005515(protein binding);GO:0005615(extracellular space);GO:0005783(endoplasmic reticulum);GO:0005829(cytosol);GO:0005886(plasma membrane);GO:0009897(external side of plasma membrane);GO:0016020(membrane);GO:0030101(natural killer cell activation);GO:0031225(anchored component of membrane);GO:0042267(natural killer cell mediated cytotoxicity);GO:0046658(anchor…	04650(Natural killer cell mediated cytotoxicity)	NA	NA	NA	UL16 binding protein 1 [Source:HGNC Symbol;Acc:HGNC:14893]	protein_coding	NA	R-HSA-198983(NKG2D homodimer interacting with ligands)	2.65334	1.98011	1.92799	0.551536	0.457517	0.594549	4.09169	2.0327	1.14006e-17	8.60062e-16	up	yes
ENSG00000101220	C20orf27	54976	ENST00000379772;ENST00000399683;ENST00000399672;ENST00000217195	GO:0005575(cellular_component);GO:0008157(protein phosphatase 1 binding);GO:0030511(positive regulation of transforming growth factor beta receptor signaling pathway);GO:1901224(positive regulation of NIK/NF-kappaB signaling);GO:1901224(positive regulation of NIK/NF-kappaB signaling)	NA	NA	NA	NA	chromosome 20 open reading frame 27 [Source:HGNC Symbol;Acc:HGNC:15873]	protein_coding	NA	NA	14.2962	11.9125	10.5207	32.9249	28.2038	27.2132	0.415764	-1.26616	1.32107e-17	9.92069e-16	down	yes
ENSG00000163346	PBXIP1	57326	ENST00000368463;ENST00000368460;ENST00000498553;ENST00000493133	GO:0000785(chromatin);GO:0002532(production of molecular mediator involved in inflammatory response);GO:0003713(transcription coactivator activity);GO:0003714(transcription corepressor activity);GO:0005515(protein binding);GO:0005634(nucleus);GO:0005667(transcription regulator complex);GO:0005737(cytoplasm);GO:0005829(cytosol);GO:0005856(cytoskeleton);GO:0005874(microtubule);GO:0007155(cell adhes…	NA	NA	NA	NA	PBX homeobox interacting protein 1 [Source:HGNC Symbol;Acc:HGNC:21199]	protein_coding;processed_transcript	NA	NA	11.0163	9.21953	8.07713	3.97793	3.76311	3.61174	2.49392	1.31842	1.44152e-17	1.08006e-15	up	yes
ENSG00000223745	CCDC18-AS1	100131564	ENST00000451302;ENST00000445076;ENST00000655606;ENST00000413606;ENST00000446528;ENST00000452347;ENST00000657560;ENST00000457025;ENST00000668257;ENST00000457387;ENST00000602488;ENST00000415150;ENST00000440778;ENST00000653362;ENST00000661111;ENST00000659026;ENST00000447577;ENST00000450843;ENST00000421202;ENST00000436200;ENST00000669506;ENST00000432741;ENST00000411670;ENST00000429859	NA	NA	NA	NA	NA	CCDC18 antisense RNA 1 [Source:HGNC Symbol;Acc:HGNC:52262]	lncRNA	NA	NA	1.11615	1.16874	1.33017	0.283409	0.337824	0.407592	3.51378	1.81302	1.51327e-17	1.13124e-15	up	yes
ENSG00000118894	EEF2KMT	196483	ENST00000458008;ENST00000586444;ENST00000587161;ENST00000587133;ENST00000585436;ENST00000427587;ENST00000585975;ENST00000587200;ENST00000587608	GO:0005515(protein binding);GO:0005737(cytoplasm);GO:0005829(cytosol);GO:0006479(protein methylation);GO:0008168(methyltransferase activity);GO:0016279(protein-lysine N-methyltransferase activity);GO:0016740(transferase activity);GO:0018023(peptidyl-lysine trimethylation);GO:0032259(methylation);GO:0032991(protein-containing complex);GO:0032991(protein-containing complex)	NA	NA	NA	NA	eukaryotic elongation factor 2 lysine methyltransferase [Source:HGNC Symbol;Acc:HGNC:32221]	protein_coding;retained_intron;nonsense_mediated_decay	NA	R-HSA-8932243(EEF2KMT transfers 3xCH3 from 3xAdoMet to EEF2)	2.9685	2.5025	2.56989	5.66232	5.9288	6.39123	0.447154	-1.16115	1.56577e-17	1.16651e-15	down	yes
ENSG00000185477	GPRIN3	285513	ENST00000609438;ENST00000333209	GO:0005886(plasma membrane);GO:0031175(neuron projection development);GO:0031175(neuron projection development)	NA	NA	NA	NA	GPRIN family member 3 [Source:HGNC Symbol;Acc:HGNC:27733]	protein_coding	NA	NA	0.556032	0.626428	0.627769	0.175202	0.162806	0.223482	3.22397	1.68884	1.66133e-17	1.23073e-15	up	yes
ENSG00000124762	CDKN1A	1026	ENST00000615513;ENST00000244741;ENST00000459970;ENST00000462537;ENST00000405375;ENST00000448526;ENST00000373711;ENST00000478800	GO:0000079(regulation of cyclin-dependent protein serine/threonine kinase activity);GO:0000082(G1/S transition of mitotic cell cycle);GO:0000307(cyclin-dependent protein kinase holoenzyme complex);GO:0004860(protein kinase inhibitor activity);GO:0004861(cyclin-dependent protein serine/threonine kinase inhibitor activity);GO:0005515(protein binding);GO:0005634(nucleus);GO:0005654(nucleoplasm);GO:0…	01522(Endocrine resistance);01524(Platinum drug resistance);04012(ErbB signaling pathway);04066(HIF-1 signaling pathway);04068(FoxO signaling pathway);04110(Cell cycle);04115(p53 signaling pathway);04151(PI3K-Akt signaling pathway);04218(Cellular senescence);04630(JAK-STAT signaling pathway);04921(Oxytocin signaling pathway);04928(Parathyroid hormone synthesis, secretion and action);04934(Cushing…	NA	NA	NA	cyclin dependent kinase inhibitor 1A [Source:HGNC Symbol;Acc:HGNC:1784]	protein_coding;processed_transcript	DOID:0050117(disease_by_infectious_agent);DOID:0050155(sensory_system_disease);DOID:0050177(monogenic_disease);DOID:0050615(respiratory_system_cancer);DOID:0050621(respiratory_system_benign_neoplasm);DOID:0050686(organ_system_cancer);DOID:0050687(cell_type_cancer);DOID:0050736(autosomal_dominant_disease);DOID:0050737(autosomal_recessive_disease);DOID:0050739(autosomal_genetic_disease);DOID:006004…	R-HSA-1226094(Cyclin D:Cdk4/6 mediated phosphorylation of p130 (RBL2) and dissociation of phosphorylated p130 (RBL2) from DP1:E2F4/5 complex);R-HSA-1226095(Cyclin D:CDK4/6 mediated phosphorylation of p107 (RBL1) and dissociation of phosphorylated p107 (p-RBL1) from DP1:E2F4 complex);R-HSA-187520(Cyclin E/A:Cdk2-mediated phosphorylation of p27/p21);R-HSA-187552(Binding of phospho-p27/p21:Cdk2:Cycl…	155.701	123.923	109.2	57.1196	44.2848	48.6093	2.59192	1.37402	1.66574e-17	1.23123e-15	up	yes
ENSG00000158234	FAIM	55179	ENST00000393035;ENST00000470889;ENST00000393034;ENST00000360570;ENST00000464668;ENST00000479848;ENST00000491175;ENST00000338446;ENST00000464912	GO:0005515(protein binding);GO:0005737(cytoplasm);GO:0006915(apoptotic process);GO:0007249(I-kappaB kinase/NF-kappaB signaling);GO:0043066(negative regulation of apoptotic process);GO:0050769(positive regulation of neurogenesis);GO:1902042(negative regulation of extrinsic apoptotic signaling pathway via death domain receptors);GO:1902042(negative regulation of extrinsic apoptotic signaling pathwa…	NA	NA	NA	NA	Fas apoptotic inhibitory molecule [Source:HGNC Symbol;Acc:HGNC:18703]	protein_coding;retained_intron	NA	NA	1.62792	1.30896	1.50911	3.67965	3.41012	3.61323	0.415396	-1.26744	1.83882e-17	1.35005e-15	down	yes
ENSG00000068097	HEATR6	63897	ENST00000184956;ENST00000590587;ENST00000592664;ENST00000585712;ENST00000591074;ENST00000587003;ENST00000587314;ENST00000593228;ENST00000591683	GO:0003723(RNA binding);GO:0003723(RNA binding)	NA	NA	NA	NA	HEAT repeat containing 6 [Source:HGNC Symbol;Acc:HGNC:24076]	protein_coding;nonsense_mediated_decay;processed_transcript;retained_intron	NA	NA	6.08239	6.69704	6.18298	2.73079	3.12288	3.33309	2.0641	1.04551	1.92767e-17	1.41214e-15	up	yes
ENSG00000165959	CLMN	79789	ENST00000298912;ENST00000556454;ENST00000556416;ENST00000557696;ENST00000556441;ENST00000557215	GO:0003779(actin binding);GO:0005515(protein binding);GO:0005640(nuclear outer membrane);GO:0005737(cytoplasm);GO:0007097(nuclear migration);GO:0008285(negative regulation of cell population proliferation);GO:0016020(membrane);GO:0016021(integral component of membrane);GO:0031175(neuron projection development);GO:0034993(meiotic nuclear membrane microtubule tethering complex);GO:0051015(actin fil…	NA	NA	NA	NA	calmin [Source:HGNC Symbol;Acc:HGNC:19972]	protein_coding;retained_intron;processed_transcript	NA	NA	1.70313	2.0398	2.06225	0.821958	0.941863	0.868938	2.20498	1.14077	2.05794e-17	1.50422e-15	up	yes
ENSG00000122741	DCAF10	79269	ENST00000242323;ENST00000377724;ENST00000483167;ENST00000478453;ENST00000461549	GO:0005515(protein binding);GO:0005654(nucleoplasm);GO:0016567(protein ubiquitination);GO:0080008(Cul4-RING E3 ubiquitin ligase complex);GO:0080008(Cul4-RING E3 ubiquitin ligase complex)	NA	NA	NA	NA	DDB1 and CUL4 associated factor 10 [Source:HGNC Symbol;Acc:HGNC:23686]	protein_coding;processed_transcript	NA	R-HSA-8952638(AcM-UBE2M transfers NEDD8 to CRL4 E3 ubiquitin ligase complex);R-HSA-8952639(NEDD8:AcM-UBE2M binds CRL4 E3 ubiquitin ligase complex);R-HSA-8955245(CAND1 binds CRL4 E3 ubiquitin ligase in the nucleus);R-HSA-8955285(COMMDs displace CAND1 from CRL4 E3 ubiquitin ligase complex);R-HSA-8956045(COP9 signalosome deneddylates nuclear CRL4 E3 ubiquitin ligase complex)	5.94743	6.29949	7.10714	3.1168	3.08286	3.39566	2.01703	1.01224	2.17904e-17	1.5892e-15	up	yes
ENSG00000100726	TELO2	9894	ENST00000262319;ENST00000563676;ENST00000568240;ENST00000567427;ENST00000497339;ENST00000564507;ENST00000569744;ENST00000567423	GO:0000781(chromosome, telomeric region);GO:0005515(protein binding);GO:0005634(nucleus);GO:0005694(chromosome);GO:0005737(cytoplasm);GO:0005829(cytosol);GO:0007004(telomere maintenance via telomerase);GO:0016020(membrane);GO:0016604(nuclear body);GO:0019901(protein kinase binding);GO:0031931(TORC1 complex);GO:0031932(TORC2 complex);GO:0032006(regulation of TOR signaling);GO:0034399(nuclear perip…	03460(Fanconi anemia pathway);04150(mTOR signaling pathway);04150(mTOR signaling pathway)	NA	NA	NA	telomere maintenance 2 [Source:HGNC Symbol;Acc:HGNC:29099]	protein_coding;retained_intron;processed_transcript;nonsense_mediated_decay	NA	NA	3.55858	4.05702	2.85688	10.4739	10.3661	7.75564	0.366227	-1.44919	2.18916e-17	1.59305e-15	down	yes
ENSG00000122218	COPA	1314	ENST00000696204;ENST00000649787;ENST00000696205;ENST00000696209;ENST00000696202;ENST00000696213;ENST00000696216;ENST00000368069;ENST00000241704;ENST00000696210;ENST00000696207;ENST00000647799;ENST00000696214;ENST00000481040;ENST00000696208;ENST00000696206;ENST00000649676;ENST00000545284;ENST00000696211;ENST00000545266;ENST00000696212;ENST00000696215;ENST00000647683;ENST00000648632;ENST00000481522…	GO:0000139(Golgi membrane);GO:0005179(hormone activity);GO:0005198(structural molecule activity);GO:0005515(protein binding);GO:0005576(extracellular region);GO:0005615(extracellular space);GO:0005737(cytoplasm);GO:0005789(endoplasmic reticulum membrane);GO:0005794(Golgi apparatus);GO:0005829(cytosol);GO:0006886(intracellular protein transport);GO:0006888(endoplasmic reticulum to Golgi vesicle-me…	NA	NA	NA	NA	COPI coat complex subunit alpha [Source:HGNC Symbol;Acc:HGNC:2230]	retained_intron;protein_coding;nonsense_mediated_decay;processed_transcript	DOID:0050686(organ_system_cancer);DOID:14566(disease_of_cellular_proliferation);DOID:162(cancer);DOID:3119(gastrointestinal_system_cancer);DOID:3571(liver_cancer);DOID:4(disease);DOID:684(hepatocellular_carcinoma);DOID:686(liver_carcinoma)	R-HSA-6807872(Active ARF recruits coatomer);R-HSA-6807875(ARFGAP, cargo, v-SNAREs and p24 proteins bind nascent COPI complex);R-HSA-6807877(ARFGAPs stimulate ARF GTPase activity);R-HSA-6809003(ERGIC-to-Golgi vesicles bind dynein:dynactin );R-HSA-6809006(Vesicle is tethered through binding GOLGA2:GORASP1, GOLGB1 and the COG complex);R-HSA-6809010(COPI vesicle uncoating);R-HSA-6809011(cis-Golgi t-S…	24.4922	27.974	28.5066	11.6537	14.0458	14.7707	2.0008	1.00058	2.32048e-17	1.68488e-15	up	yes
ENSG00000128881	TTBK2	146057	ENST00000267890;ENST00000567840;ENST00000567485;ENST00000562880;ENST00000566931	GO:0000166(nucleotide binding);GO:0000226(microtubule cytoskeleton organization);GO:0004672(protein kinase activity);GO:0004674(protein serine/threonine kinase activity);GO:0004712(protein serine/threonine/tyrosine kinase activity);GO:0005515(protein binding);GO:0005524(ATP binding);GO:0005615(extracellular space);GO:0005634(nucleus);GO:0005737(cytoplasm);GO:0005814(centriole);GO:0005829(cytosol)…	NA	K08815	EC:2.7.11.26	NA	tau tubulin kinase 2 [Source:HGNC Symbol;Acc:HGNC:19141]	protein_coding;processed_transcript	DOID:1289(neurodegenerative_disease);DOID:1441(spinocerebellar_ataxia);DOID:2478(spinocerebellar_degeneration);DOID:331(central_nervous_system_disease);DOID:4(disease);DOID:7(disease_of_anatomical_entity);DOID:863(nervous_system_disease)	R-HSA-5617816(RAB3IP stimulates nucleotide exchange on RAB8A );R-HSA-5626227(CP110 and CEP97 dissociate from the centriole);R-HSA-5626228(The distal appendage proteins recruit TTBK2);R-HSA-5626681(Recruitment of transition zone proteins);R-HSA-5626699(MARK4 binds ODF2 in the centriole);R-HSA-5638009(CEP164 recruits RAB3IP-carrying Golgi-derived vesicles to the basal body)	2.1892	2.44776	2.90962	0.818698	1.13829	0.954195	2.59227	1.37422	2.33331e-17	1.69047e-15	up	yes
[truncated: 1,602 more rows]
