# Supplementary material for: Gut microbiota-derived metabolite phenylacetylglutamine inhibits the progression of prostate cancer by suppressing the Wnt/β-catenin signaling pathway
Source: Front Pharmacol. 2025 Mar 11;16:1528058. doi: 10.3389/fphar.2025.1528058 (PMC11932994; doi:10.3389/fphar.2025.1528058)
Supplement: Supplementary file 4 [file Table4.xlsx]

## Sheet: Sheet1
Gene	Primer	Sequence (5'-3')
CCNG2	Forward	TGCCTAGCCGAGTATTCTTCT
	Reverse	TGTTTGTGCCACTTTGAATGGT
SERPINE1	Forward	ACCGCAACGTGGTTTTCTCA
	Reverse	TTGAATCCCATAGCTGCTTGAAT
SESN2	Forward	TGCTGTGCTTTGTGGAAGAC
	Reverse	GCTGCCTGGAACTTCTCATC
GADD45B	Forward	TACGAGTCGGCCAAGTTGATG
	Reverse	GGATGAGCGTGAAGTGGATTT
CDKN1A	Forward	ACCATGTGGACCTGTCACTGT
	Reverse	TTAGGGCTTCCTCTTGGAGAA
ZMAT3	Forward	CCAGGAAAGAAGGGAATGAGT
	Reverse	GCGGGGATTGAAGTAAGGAC
ATM	Forward	TGTTCCAGGACACGAAGGGAGA
	Reverse	CAGGGTTCTCAGCACTATGGGA
BBC3	Forward	GACCTCAACGCACAGTACGAG
	Reverse	AGGAGTCCCATGATGAGATTGT
GAPDH	Forward	GAAGGTGAAGGTCGGAGTC
	Reverse	GAAGATGGTGATGGGATTTC
ADRA2A	Forward	TGGACCAAGACAGAAGGAAATGA
	Reverse	CAAGTGGTGCCTCAGCGAAT
ADRA2B	Forward	CTGGGCTATTGGTACTTCTGG
	Reverse	AGTTGTACTCCAATGCTCGG
ADRB2	Forward	AGAGCCTGCTGACCAAGAAT
	Reverse	GGGAACGTAGAAGGACACGA
SiRNA-1 (CCNG2)	Target sequence	GCACUUAUACCAUACUAUU
	sense（5'-3'）
	Target sequence	AAUAGUAUGGUAUAAGUGC
	antisense（5'-3'）
SiRNA-2 (CCNG2)	Target sequence	GCUUCUGACAUAAAACGGA
	sense（5'-3'）
	Target sequence	UCCGUUUUAUGUCAGAAGC
	antisense（5'-3'）
