# Supplementary material for: Gut microbiota-derived metabolite phenylacetylglutamine inhibits the progression of prostate cancer by suppressing the Wnt/β-catenin signaling pathway
Source: Front Pharmacol. 2025 Mar 11;16:1528058. doi: 10.3389/fphar.2025.1528058 (PMC11932994; doi:10.3389/fphar.2025.1528058)
Supplement: Supplementary file 6 [file Table5.xlsx]

## Sheet: Sheet1
gene_id	gene_name	EntrezID	transcript_id	GO	KEGG	KO_ENTRY	EC	TF_Family	Description	trans_type	DO	Reactome	FPKM.PAGln_1	FPKM.PAGln_2	FPKM.PAGln_3	FPKM.Control_1	FPKM.Control_2	FPKM.Control_3	fc	log2(fc)	pval	qval	regulation	significant
ENSG00000138764	CCNG2	901	ENST00000395640;ENST00000316355;ENST00000509972;ENST00000512918	GO:0000079(regulation of cyclin-dependent protein serine/threonine kinase activity);GO:0000307(cyclin-dependent protein kinase holoenzyme complex);GO:0005634(nucleus);GO:0005737(cytoplasm);GO:0007049(cell cycle);GO:0016538(cyclin-dependent protein serine/threonine kinase regulator activity);GO:0044772(mitotic cell cycle phase transition);GO:0051301(cell division);GO:0051726(regulation of cell cyc…	04068(FoxO signaling pathway);04115(p53 signaling pathway);04115(p53 signaling pathway)	NA	NA	NA	cyclin G2 [Source:HGNC Symbol;Acc:HGNC:1593]	protein_coding	DOID:14566(disease_of_cellular_proliferation);DOID:162(cancer);DOID:4(disease)	R-HSA-9620837(CCNG2 gene expression is stimulated by FOXO1,FOXO3,(FOXO4))	3.43209	3.63212	4.12792	0.948871	0.818655	1.04524	3.97905	1.99242	6.78111e-40	4.84879e-37	up	yes
ENSG00000106366	SERPINE1	5054	ENST00000223095	GO:0001525(angiogenesis);GO:0002020(protease binding);GO:0004867(serine-type endopeptidase inhibitor activity);GO:0005102(signaling receptor binding);GO:0005515(protein binding);GO:0005576(extracellular region);GO:0005615(extracellular space);GO:0005886(plasma membrane);GO:0010466(negative regulation of peptidase activity);GO:0010469(regulation of signaling receptor activity);GO:0010757(negative …	04066(HIF-1 signaling pathway);04115(p53 signaling pathway);04218(Cellular senescence);04371(Apelin signaling pathway);04390(Hippo signaling pathway);04610(Complement and coagulation cascades);04933(AGE-RAGE signaling pathway in diabetic complications);05142(Chagas disease)	NA	NA	NA	serpin family E member 1 [Source:HGNC Symbol;Acc:HGNC:8583]	protein_coding	DOID:0014667(disease_of_metabolism);DOID:0050013(carbohydrate_metabolism_disease);DOID:0050117(disease_by_infectious_agent);DOID:0050155(sensory_system_disease);DOID:0050161(lower_respiratory_tract_disease);DOID:0050177(monogenic_disease);DOID:0050338(primary_bacterial_infectious_disease);DOID:0050621(respiratory_system_benign_neoplasm);DOID:0050686(organ_system_cancer);DOID:0050687(cell_type_can…	R-HSA-158795(fibrin multimer, crosslinked:tissue plasminogen activator (one-chain) + plasminogen activator inhibitor 1 -> fibrin multimer, crosslinked:tissue plasminogen activator (one-chain):plasminogen activator inhibitor 1);R-HSA-158800(fibrin multimer, crosslinked:tissue plasminogen activator (two-chain) + plasminogen activator inhibitor 1 -> fibrin multimer, crosslinked:tissue plasminogen ac…	2798.47	3241.17	2970.44	772.673	804.448	792.166	3.80286	1.92709	8.74438e-86	9.58734e-82	up	yes
ENSG00000130766	SESN2	83667	ENST00000253063	GO:0001932(regulation of protein phosphorylation);GO:0005092(GDP-dissociation inhibitor activity);GO:0005515(protein binding);GO:0005634(nucleus);GO:0005737(cytoplasm);GO:0005739(mitochondrion);GO:0005829(cytosol);GO:0006111(regulation of gluconeogenesis);GO:0006635(fatty acid beta-oxidation);GO:0007005(mitochondrion organization);GO:0009749(response to glucose);GO:0016239(positive regulation of …	04115(p53 signaling pathway);04150(mTOR signaling pathway);04211(Longevity regulating pathway)	NA	NA	NA	sestrin 2 [Source:HGNC Symbol;Acc:HGNC:20746]	protein_coding	NA	R-HSA-5629189(TP53 stimulates expression of SESN1,2,3 genes);R-HSA-5631903(SESN1,2,3 bind overoxidized PRDX1);R-HSA-5631941(SESN1,2,3 bind AMPK);R-HSA-9639287(SESN1,2 binds L-leucine and dissociates from GATOR2);R-HSA-9640195(RRAGA,B hydrolyzes GTP);R-HSA-9766645(CUL3:RBX1 ubiquitinates KEAP1);R-HSA-9766656(RBX1:CUL3 dissociates from forming autophagosome);R-HSA-9766677(MAP1LC3B binds KEAP1 and S…	29.1186	20.4148	15.9571	6.19373	6.52674	5.73304	3.54895	1.82739	8.9217e-21	9.52768e-19	up	yes
ENSG00000099860	GADD45B	4616	ENST00000592937;ENST00000215631;ENST00000587887;ENST00000585359;ENST00000593043;ENST00000586759;ENST00000587345	GO:0005515(protein binding);GO:0005634(nucleus);GO:0005737(cytoplasm);GO:0006469(negative regulation of protein kinase activity);GO:0006915(apoptotic process);GO:0030154(cell differentiation);GO:0043065(positive regulation of apoptotic process);GO:0043410(positive regulation of MAPK cascade);GO:0046330(positive regulation of JNK cascade);GO:0051726(regulation of cell cycle);GO:1900745(positive re…	04010(MAPK signaling pathway);04064(NF-kappa B signaling pathway);04068(FoxO signaling pathway);04110(Cell cycle);04115(p53 signaling pathway);04210(Apoptosis);04218(Cellular senescence);05169(Epstein-Barr virus infection);05200(Pathways in cancer);05202(Transcriptional misregulation in cancer);05210(Colorectal cancer);05212(Pancreatic cancer);05213(Endometrial cancer);05214(Glioma);05216(Thyroid…	NA	NA	NA	growth arrest and DNA damage inducible beta [Source:HGNC Symbol;Acc:HGNC:4096]	retained_intron;protein_coding;nonsense_mediated_decay	DOID:0050686(organ_system_cancer);DOID:0060100(musculoskeletal_system_cancer);DOID:0080001(bone_disease);DOID:14566(disease_of_cellular_proliferation);DOID:162(cancer);DOID:17(musculoskeletal_system_disease);DOID:201(connective_tissue_cancer);DOID:3119(gastrointestinal_system_cancer);DOID:3342(bone_inflammation_disease);DOID:3371(chondrosarcoma);DOID:3571(liver_cancer);DOID:4(disease);DOID:684(he…	NA	127.731	94.7823	81.719	35.7663	31.1503	31.2366	3.09957	1.63207	2.39149e-22	3.0371e-20	up	yes
ENSG00000124762	CDKN1A	1026	ENST00000615513;ENST00000244741;ENST00000459970;ENST00000462537;ENST00000405375;ENST00000448526;ENST00000373711;ENST00000478800	GO:0000079(regulation of cyclin-dependent protein serine/threonine kinase activity);GO:0000082(G1/S transition of mitotic cell cycle);GO:0000307(cyclin-dependent protein kinase holoenzyme complex);GO:0004860(protein kinase inhibitor activity);GO:0004861(cyclin-dependent protein serine/threonine kinase inhibitor activity);GO:0005515(protein binding);GO:0005634(nucleus);GO:0005654(nucleoplasm);GO:0…	01522(Endocrine resistance);01524(Platinum drug resistance);04012(ErbB signaling pathway);04066(HIF-1 signaling pathway);04068(FoxO signaling pathway);04110(Cell cycle);04115(p53 signaling pathway);04151(PI3K-Akt signaling pathway);04218(Cellular senescence);04630(JAK-STAT signaling pathway);04921(Oxytocin signaling pathway);04928(Parathyroid hormone synthesis, secretion and action);04934(Cushing…	NA	NA	NA	cyclin dependent kinase inhibitor 1A [Source:HGNC Symbol;Acc:HGNC:1784]	protein_coding;processed_transcript	DOID:0050117(disease_by_infectious_agent);DOID:0050155(sensory_system_disease);DOID:0050177(monogenic_disease);DOID:0050615(respiratory_system_cancer);DOID:0050621(respiratory_system_benign_neoplasm);DOID:0050686(organ_system_cancer);DOID:0050687(cell_type_cancer);DOID:0050736(autosomal_dominant_disease);DOID:0050737(autosomal_recessive_disease);DOID:0050739(autosomal_genetic_disease);DOID:006004…	R-HSA-1226094(Cyclin D:Cdk4/6 mediated phosphorylation of p130 (RBL2) and dissociation of phosphorylated p130 (RBL2) from DP1:E2F4/5 complex);R-HSA-1226095(Cyclin D:CDK4/6 mediated phosphorylation of p107 (RBL1) and dissociation of phosphorylated p107 (p-RBL1) from DP1:E2F4 complex);R-HSA-187520(Cyclin E/A:Cdk2-mediated phosphorylation of p27/p21);R-HSA-187552(Binding of phospho-p27/p21:Cdk2:Cycl…	155.701	123.923	109.2	57.1196	44.2848	48.6093	2.59192	1.37402	1.66574e-17	1.23123e-15	up	yes
ENSG00000172667	ZMAT3	64393	ENST00000311417;ENST00000414084;ENST00000432729;ENST00000652290	GO:0003676(nucleic acid binding);GO:0003723(RNA binding);GO:0005515(protein binding);GO:0005634(nucleus);GO:0005654(nucleoplasm);GO:0005730(nucleolus);GO:0005886(plasma membrane);GO:0006915(apoptotic process);GO:0006974(cellular response to DNA damage stimulus);GO:0008270(zinc ion binding);GO:0015031(protein transport);GO:0040008(regulation of growth);GO:0046872(metal ion binding);GO:0046872(meta…	04115(p53 signaling pathway);04115(p53 signaling pathway)	NA	NA	NA	zinc finger matrin-type 3 [Source:HGNC Symbol;Acc:HGNC:29983]	protein_coding	NA	NA	5.93367	6.32101	7.34954	2.56558	2.85537	3.09294	2.30261	1.20327	4.3876e-22	5.42545e-20	up	yes
ENSG00000149311	ATM	472	ENST00000683524;ENST00000533733;ENST00000682569;ENST00000684152;ENST00000684447;ENST00000682289;ENST00000683100;ENST00000530958;ENST00000683174;ENST00000533690;ENST00000683468;ENST00000682465;ENST00000682302;ENST00000525537;ENST00000675595;ENST00000525056;ENST00000524792;ENST00000527389;ENST00000683488;ENST00000683605;ENST00000684180;ENST00000532765;ENST00000527181;ENST00000278616;ENST00000526567…	GO:0000077(DNA damage checkpoint signaling);GO:0000166(nucleotide binding);GO:0000723(telomere maintenance);GO:0000724(double-strand break repair via homologous recombination);GO:0000781(chromosome, telomeric region);GO:0001541(ovarian follicle development);GO:0001666(response to hypoxia);GO:0001756(somitogenesis);GO:0002331(pre-B cell allelic exclusion);GO:0002376(immune system process);GO:00036…	01524(Platinum drug resistance);03440(Homologous recombination);04064(NF-kappa B signaling pathway);04068(FoxO signaling pathway);04110(Cell cycle);04115(p53 signaling pathway);04210(Apoptosis);04218(Cellular senescence);05131(Shigellosis);05165(Human papillomavirus infection);05166(Human T-cell leukemia virus 1 infection);05170(Human immunodeficiency virus 1 infection);05202(Transcriptional misr…	K04728	EC:2.7.11.1	NA	ATM serine/threonine kinase [Source:HGNC Symbol;Acc:HGNC:795]	processed_transcript;retained_intron;protein_coding;nonsense_mediated_decay	DOID:0050155(sensory_system_disease);DOID:0050161(lower_respiratory_tract_disease);DOID:0050177(monogenic_disease);DOID:0050615(respiratory_system_cancer);DOID:0050686(organ_system_cancer);DOID:0050687(cell_type_cancer);DOID:0050736(autosomal_dominant_disease);DOID:0050737(autosomal_recessive_disease);DOID:0050739(autosomal_genetic_disease);DOID:0060049(autoimmune_disease_of_urogenital_tract);DOI…	R-HSA-3371567(DBC1 is phosphorylated by ATM/ART);R-HSA-349444(Phosphorylation of COP1 at Ser-387 by ATM);R-HSA-349455(Phosphorylation of MDM4 by ATM);R-HSA-5682018(MRN complex bound to shortened telomeres recruits ATM);R-HSA-5682026(MRN bound to shortened telomeres activates ATM);R-HSA-5682044(KAT5 acetylates ATM at DNA DSBs);R-HSA-5682586(HERC2 and PIAS4 are recruited to DNA DSBs);R-HSA-5682588(…	1.65326	2.10569	2.21362	0.697648	1.00181	1.01017	2.2042	1.14025	3.77073e-12	1.35845e-10	up	yes
ENSG00000105327	BBC3	27113	ENST00000601438;ENST00000598636;ENST00000300880;ENST00000449228;ENST00000439096;ENST00000341983	GO:0001836(release of cytochrome c from mitochondria);GO:0001844(protein insertion into mitochondrial membrane involved in apoptotic signaling pathway);GO:0005515(protein binding);GO:0005739(mitochondrion);GO:0005741(mitochondrial outer membrane);GO:0005764(lysosome);GO:0005783(endoplasmic reticulum);GO:0005829(cytosol);GO:0006915(apoptotic process);GO:0006919(activation of cysteine-type endopept…	01524(Platinum drug resistance);04115(p53 signaling pathway);04210(Apoptosis);04215(Apoptosis - multiple species);04390(Hippo signaling pathway);05016(Huntington disease);05162(Measles);05200(Pathways in cancer);05210(Colorectal cancer);05210(Colorectal cancer)	NA	NA	NA	BCL2 binding component 3 [Source:HGNC Symbol;Acc:HGNC:17868]	retained_intron;protein_coding	DOID:0050686(organ_system_cancer);DOID:0060083(immune_system_cancer);DOID:10534(stomach_cancer);DOID:1192(peripheral_nervous_system_neoplasm);DOID:1240(leukemia);DOID:14566(disease_of_cellular_proliferation);DOID:162(cancer);DOID:2531(hematologic_cancer);DOID:2621(autonomic_nervous_system_neoplasm);DOID:3093(nervous_system_cancer);DOID:3119(gastrointestinal_system_cancer);DOID:3571(liver_cancer);…	R-HSA-139913(TP53 stimulates BBC3 (PUMA) expression);R-HSA-139914(Translocation of BBC3 (PUMA) protein to mitochondria);R-HSA-140221(Transactivation of BBC3 (PUMA) by E2F1);R-HSA-508162(BH3 only proteins associate with and inactivate anti-apoptotic BCL-XL);R-HSA-508163(BH3-only proteins associate with and inactivate anti-apoptotic BCL-2);R-HSA-9622667(BBC3 gene expression is stimulated by FOXO3,(…	2.49676	1.77139	1.33419	1.01194	0.744415	0.828923	2.16702	1.11571	8.32108e-05	0.000769028	up	yes
ENSG00000116717	GADD45A	1647	ENST00000370986;ENST00000460575;ENST00000648742;ENST00000484245;ENST00000370985	GO:0000079(regulation of cyclin-dependent protein serine/threonine kinase activity);GO:0000122(negative regulation of transcription by RNA polymerase II);GO:0005515(protein binding);GO:0005634(nucleus);GO:0005654(nucleoplasm);GO:0005737(cytoplasm);GO:0006281(DNA repair);GO:0006469(negative regulation of protein kinase activity);GO:0006915(apoptotic process);GO:0006974(cellular response to DNA dam…	04010(MAPK signaling pathway);04064(NF-kappa B signaling pathway);04068(FoxO signaling pathway);04110(Cell cycle);04115(p53 signaling pathway);04210(Apoptosis);04218(Cellular senescence);05169(Epstein-Barr virus infection);05200(Pathways in cancer);05202(Transcriptional misregulation in cancer);05210(Colorectal cancer);05212(Pancreatic cancer);05213(Endometrial cancer);05214(Glioma);05216(Thyroid…	NA	NA	NA	growth arrest and DNA damage inducible alpha [Source:HGNC Symbol;Acc:HGNC:4095]	protein_coding;retained_intron	DOID:0050177(monogenic_disease);DOID:0050686(organ_system_cancer);DOID:0050687(cell_type_cancer);DOID:0050736(autosomal_dominant_disease);DOID:0050739(autosomal_genetic_disease);DOID:0050828(artery_disease);DOID:0060083(immune_system_cancer);DOID:0060100(musculoskeletal_system_cancer);DOID:10283(prostate_cancer);DOID:1037(lymphoblastic_leukemia);DOID:10591(pre_eclampsia);DOID:10763(hypertension);…	R-HSA-3215144(TP53 in complex with EP300, PRMT1 and CARM1 stimulates GADD45A transcription);R-HSA-6791109(GADD45A binds PCNA);R-HSA-6791235(GADD45A binds AURKA);R-HSA-9617853(GADD45A gene expression is stimulated by FOXO3,FOXO4,(FOXO1));R-NUL-9617912(GADD45A gene expression is stimulated by Foxo4)	43.0289	31.5801	24.2967	19.3127	17.1299	12.1856	2.03392	1.02426	4.30297e-06	5.17867e-05	up	yes
ENSG00000048392	RRM2B	50484	ENST00000251810;ENST00000523957;ENST00000395912;ENST00000517517;ENST00000519125;ENST00000522368;ENST00000395910	GO:0000731(DNA synthesis involved in DNA repair);GO:0001822(kidney development);GO:0003014(renal system process);GO:0004748(ribonucleoside-diphosphate reductase activity, thioredoxin disulfide as acceptor);GO:0005515(protein binding);GO:0005634(nucleus);GO:0005654(nucleoplasm);GO:0005737(cytoplasm);GO:0005739(mitochondrion);GO:0005829(cytosol);GO:0006260(DNA replication);GO:0006264(mitochondrial …	00230(Purine metabolism);00240(Pyrimidine metabolism);00480(Glutathione metabolism);00983(Drug metabolism - other enzymes);01100(Metabolic pathways);04115(p53 signaling pathway);04115(p53 signaling pathway)	K10808	EC:1.17.4.1	NA	ribonucleotide reductase regulatory TP53 inducible subunit M2B [Source:HGNC Symbol;Acc:HGNC:17296]	protein_coding;nonsense_mediated_decay;retained_intron	NA	R-HSA-111804(RNR (M1M2B) reduces nucleotide diphosphates to deoxynucleotide diphosphates (thioredoxin));R-HSA-5632892(TP53 stimulates transcription of RRM2B gene);R-HSA-8866405(RNR (M1M2B) reduces nucleotide diphosphates to deoxynucleotide diphosphates (glutaredoxin))	21.7611	20.5394	24.0242	10.1883	10.9588	11.4637	2.03382	1.02419	4.73155e-22	5.80709e-20	up	yes
ENSG00000172115	CYCS	54205	ENST00000305786;ENST00000409764;ENST00000409409;ENST00000413447	GO:0005515(protein binding);GO:0005634(nucleus);GO:0005739(mitochondrion);GO:0005743(mitochondrial inner membrane);GO:0005758(mitochondrial intermembrane space);GO:0005829(cytosol);GO:0006122(mitochondrial electron transport, ubiquinol to cytochrome c);GO:0006123(mitochondrial electron transport, cytochrome c to oxygen);GO:0006915(apoptotic process);GO:0008635(activation of cysteine-type endopept…	01524(Platinum drug resistance);04115(p53 signaling pathway);04210(Apoptosis);04215(Apoptosis - multiple species);04932(Non-alcoholic fatty liver disease);05010(Alzheimer disease);05012(Parkinson disease);05014(Amyotrophic lateral sclerosis);05016(Huntington disease);05017(Spinocerebellar ataxia);05020(Prion disease);05022(Pathways of neurodegeneration - multiple diseases);05130(Pathogenic Escher…	NA	NA	NA	cytochrome c, somatic [Source:HGNC Symbol;Acc:HGNC:19986]	protein_coding	DOID:0014667(disease_of_metabolism);DOID:0050013(carbohydrate_metabolism_disease);DOID:0060158(acquired_metabolic_disease);DOID:1247(blood_coagulation_disease);DOID:14566(disease_of_cellular_proliferation);DOID:1588(thrombocytopenia);DOID:162(cancer);DOID:2213(hemorrhagic_disease);DOID:2218(blood_platelet_disease);DOID:2914(immune_system_disease);DOID:4194(glucose_metabolism_disease);DOID:4(disea…	R-HSA-114252(Cleavage of Procaspase-3 by the apoptosome);R-HSA-114254(CYCS binds to APAF1);R-HSA-114256(CYCS:APAF1 binds procaspase-9);R-HSA-114259(Cleavage of Procaspase‑9 to caspase‑9);R-HSA-114261(Cleavage of Procaspase-7 by the apoptosome);R-HSA-114284(Release of Cytochrome c from mitochondria);R-HSA-114361(SMAC binds XIAP within apoptosome);R-HSA-114440(Dissociation of DIABLO:XIAP from the a…	16.9413	15.1501	17.01	40.8007	32.9153	33.2664	0.458967	-1.12354	3.93866e-20	3.91391e-18	down	yes
ENSG00000137801	THBS1	7057	ENST00000260356;ENST00000484734;ENST00000397591;ENST00000466755;ENST00000559746;ENST00000497720;ENST00000560894;ENST00000490247	GO:0001666(response to hypoxia);GO:0001786(phosphatidylserine binding);GO:0001937(negative regulation of endothelial cell proliferation);GO:0001953(negative regulation of cell-matrix adhesion);GO:0001968(fibronectin binding);GO:0002040(sprouting angiogenesis);GO:0002544(chronic inflammatory response);GO:0002581(negative regulation of antigen processing and presentation of peptide or polysaccharid…	04015(Rap1 signaling pathway);04115(p53 signaling pathway);04145(Phagosome);04151(PI3K-Akt signaling pathway);04350(TGF-beta signaling pathway);04510(Focal adhesion);04512(ECM-receptor interaction);05144(Malaria);05165(Human papillomavirus infection);05205(Proteoglycans in cancer);05206(MicroRNAs in cancer);05219(Bladder cancer);05219(Bladder cancer)	NA	NA	NA	thrombospondin 1 [Source:HGNC Symbol;Acc:HGNC:11785]	protein_coding;retained_intron	DOID:0050117(disease_by_infectious_agent);DOID:0050686(organ_system_cancer);DOID:0050687(cell_type_cancer);DOID:0050828(artery_disease);DOID:0060056(hypersensitivity_reaction_disease);DOID:0060072(benign_neoplasm);DOID:0060083(immune_system_cancer);DOID:0060084(cell_type_benign_neoplasm);DOID:0060122(integumentary_system_cancer);DOID:0070004(myeloma);DOID:0080000(muscular_disease);DOID:0080001(bo…	R-HSA-265429(THBS1 (Thrombospondin-1) binds Integrin alpha3beta1, alpha4beta1);R-HSA-2681675(Syndecan-1 binds THBS1);R-HSA-349603(Interaction of integrin alphaIIb beta 3 with THBS1 (Thrombospondin-1));R-HSA-382054(PDGF binds to extracellular matrix proteins);R-HSA-481007(Exocytosis of platelet alpha granule contents);R-HSA-5173005(B3GALTL transfers glucose to O-fucosyl-proteins);R-HSA-5173192(POF…	19.6331	26.1428	30.6527	52.3615	56.5693	58.6682	0.45602	-1.13283	7.72162e-16	4.62622e-14	down	yes
ENSG00000105173	CCNE1	898	ENST00000575243;ENST00000262643;ENST00000444983;ENST00000586912;ENST00000574121	GO:0000079(regulation of cyclin-dependent protein serine/threonine kinase activity);GO:0000082(G1/S transition of mitotic cell cycle);GO:0000122(negative regulation of transcription by RNA polymerase II);GO:0000307(cyclin-dependent protein kinase holoenzyme complex);GO:0000723(telomere maintenance);GO:0005515(protein binding);GO:0005634(nucleus);GO:0005654(nucleoplasm);GO:0005737(cytoplasm);GO:00…	04110(Cell cycle);04114(Oocyte meiosis);04115(p53 signaling pathway);04151(PI3K-Akt signaling pathway);04218(Cellular senescence);04934(Cushing syndrome);05161(Hepatitis B);05162(Measles);05165(Human papillomavirus infection);05166(Human T-cell leukemia virus 1 infection);05169(Epstein-Barr virus infection);05200(Pathways in cancer);05203(Viral carcinogenesis);05206(MicroRNAs in cancer);05215(Pro…	NA	NA	NA	cyclin E1 [Source:HGNC Symbol;Acc:HGNC:1589]	protein_coding;retained_intron	DOID:0050155(sensory_system_disease);DOID:0050615(respiratory_system_cancer);DOID:0050686(organ_system_cancer);DOID:0050687(cell_type_cancer);DOID:0060083(immune_system_cancer);DOID:0060100(musculoskeletal_system_cancer);DOID:0060116(sensory_system_cancer);DOID:1115(sarcoma);DOID:120(female_reproductive_organ_cancer);DOID:1240(leukemia);DOID:12603(acute_leukemia);DOID:1324(lung_cancer);DOID:14566…	R-HSA-1363303(p130 (RBL2) in complex with E2F4/5:DP1/2 binds to cyclin E/A:CDK2);R-HSA-1363306(p130 (RBL2) binds Cyclin E/A:CDK2);R-HSA-1363311(p107 (RBL1) in complex with E2F4:DP1/2 binds to cyclin E/A:CDK2);R-HSA-1363314(p107 (RBL1) binds CyclinE/A:CDK2);R-HSA-157906(Translocation of Cyclin E:Cdk2 complex to the nucleus);R-HSA-187520(Cyclin E/A:Cdk2-mediated phosphorylation of p27/p21);R-HSA-18…	1.7206	1.61107	2.24195	5.0286	5.27373	4.87338	0.367272	-1.44508	9.90282e-18	7.51724e-16	down	yes
ENSG00000175305	CCNE2	9134	ENST00000396133;ENST00000524224;ENST00000520509;ENST00000308108;ENST00000523476;ENST00000517487	GO:0000079(regulation of cyclin-dependent protein serine/threonine kinase activity);GO:0000082(G1/S transition of mitotic cell cycle);GO:0000307(cyclin-dependent protein kinase holoenzyme complex);GO:0000723(telomere maintenance);GO:0005515(protein binding);GO:0005634(nucleus);GO:0005654(nucleoplasm);GO:0005737(cytoplasm);GO:0005813(centrosome);GO:0005829(cytosol);GO:0006270(DNA replication initi…	04110(Cell cycle);04114(Oocyte meiosis);04115(p53 signaling pathway);04151(PI3K-Akt signaling pathway);04218(Cellular senescence);04934(Cushing syndrome);05161(Hepatitis B);05162(Measles);05165(Human papillomavirus infection);05166(Human T-cell leukemia virus 1 infection);05169(Epstein-Barr virus infection);05200(Pathways in cancer);05203(Viral carcinogenesis);05206(MicroRNAs in cancer);05215(Pro…	NA	NA	NA	cyclin E2 [Source:HGNC Symbol;Acc:HGNC:1590]	protein_coding;processed_transcript;retained_intron	DOID:0050155(sensory_system_disease);DOID:0050686(organ_system_cancer);DOID:0060116(sensory_system_cancer);DOID:14566(disease_of_cellular_proliferation);DOID:1492(eye_and_adnexa_disease);DOID:162(cancer);DOID:2174(ocular_cancer);DOID:3093(nervous_system_cancer);DOID:4645(retinal_cancer);DOID:4(disease);DOID:5614(eye_disease);DOID:5679(retinal_disease);DOID:768(retinoblastoma);DOID:771(retinal_cel…	R-HSA-1363303(p130 (RBL2) in complex with E2F4/5:DP1/2 binds to cyclin E/A:CDK2);R-HSA-1363306(p130 (RBL2) binds Cyclin E/A:CDK2);R-HSA-1363311(p107 (RBL1) in complex with E2F4:DP1/2 binds to cyclin E/A:CDK2);R-HSA-1363314(p107 (RBL1) binds CyclinE/A:CDK2);R-HSA-157906(Translocation of Cyclin E:Cdk2 complex to the nucleus);R-HSA-187520(Cyclin E/A:Cdk2-mediated phosphorylation of p27/p21);R-HSA-18…	1.66846	1.91147	2.3124	5.62918	5.40811	5.34346	0.359712	-1.47509	4.21668e-24	6.66803e-22	down	yes
ENSG00000115129	TP53I3	9540	ENST00000335934;ENST00000238721;ENST00000417886;ENST00000413037;ENST00000470636	GO:0003960(NADPH:quinone reductase activity);GO:0005829(cytosol);GO:0006739(NADP metabolic process);GO:0016491(oxidoreductase activity);GO:0042803(protein homodimerization activity);GO:0048038(quinone binding);GO:0070402(NADPH binding);GO:0070402(NADPH binding)	04115(p53 signaling pathway);04115(p53 signaling pathway)	NA	NA	NA	tumor protein p53 inducible protein 3 [Source:HGNC Symbol;Acc:HGNC:19373]	protein_coding;processed_transcript	NA	R-HSA-6799441(TP53 stimulates expression of the TP53I3 (PIG3) gene);R-HSA-6799466(TP53I3 dimerizes);R-HSA-6799722(TP53I3 oxidoreductase generates unstable semiquinones)	0.398715	0.3342	0.309775	1.24473	1.26231	0.9089	0.305243	-1.71197	3.14675e-08	5.70264e-07	down	yes
